# Supplementary material for: 1-Acetyl-4-phenyl-5a,6,7,8,9,9a-hexa­hydro-5H-1,5-benzodiazepin-2(1H)-one
Source: Acta Crystallogr Sect E Struct Rep Online. 2009 Oct 7;65(Pt 11):o2657. doi: 10.1107/S1600536809039932 (PMC2971313; doi:10.1107/S1600536809039932)
Supplement: Supplementary file 1 [file e-65-o2657-sup1.cif]

##############################################################################
###                                                                        ###
###        Electronic paper (Acta Crystallographica Section E)             ###
###                                                                        ###
##############################################################################
#                                                                            #
# This CIF contains the data in a paper accepted for publication in Acta     #
# Crystallographica Section E. It conforms to the requirements of Notes      #
# for Authors for Section E, and has been peer reviewed under the auspices   #
# of the IUCr Commission on Journals.                                        #
#                                                                            #
# Full details of the Crystallographic Information File format               #
# are given in the paper "The Crystallographic Information File (CIF):       #
# a New Standard Archive File for Crystallography" by S. R. Hall, F. H.      #
# Allen and I. D. Brown [Acta Cryst. (1991), A47, 655-685].                  #
#                                                                            #
# The current version of the core CIF dictionary is obtainable from          #
# ftp://ftp.iucr.org/pub/cif_core.dic. The current version number is 2.4.    #
#                                                                            #
# Software is freely available for graphical display of the structure(s) in  #
# this CIF.  For information consult the CIF home page http://www.iucr.org/  #
# cif/home.html                                                              #
#                                                                            #
# This file may be used for bona fide research purposes within the           #
# scientific community so long as proper attribution is given to the journal # 
# article from which it was obtained.                                        #
#                                                                            #
##############################################################################
                                             
data_global
_audit_creation_method     SHELXL-97
_journal_date_recd_electronic     2009-09-29
_journal_date_accepted     2009-10-01
_journal_name_full     'Acta Crystallographica, Section E'
_journal_year     2009
_journal_volume     65
_journal_issue     11
_journal_page_first     o2657
_journal_page_last     o2657
_journal_paper_category     QO
_journal_coeditor_code     TK2546
_publ_contact_author
;
     Dr. Seik Weng Ng
     Department of Chemistry
     University of Malaya
     50603 Kuala Lumpur
     Malaysia
;
_publ_contact_author_email     seikweng@um.edu.my
_publ_contact_author_fax     '03 7967 4193'
_publ_contact_author_phone     '03 7967 6778'
_publ_section_title
;\
1-Acetyl-4-phenyl-5a,6,7,8,9,9a-hexahydro-5<i>H</i>-1,5-benzodiazepin-\
2(1<i>H</i>)-one
;
loop_
    _publ_author_name
    _publ_author_address
    'Benzeid, Hanane'
;
Laboratoire de Chimie Organique H\'et\'erocyclique
P\^ole de Comp\'etences Pharmacochimie
Universit\'e Mohammed V-Agdal
BP 1014 Avenue Ibn Batout
Rabat
Morocco
;
    'Saffon, Nathalie'
;
Service Commun Rayons X
Universit\'e Paul Sabatier
B\^atiment 2R1, 118 route de Narbonne
31062 Toulouse
France
;
    'Garrigues, Bernard'
;
H\'et\'erochimie Fondamentale et Appliqu\'ee,
Universit\'e Paul Sabatier
UMR 5069
118 Route de Narbonne
31062 Toulouse
France
;
    'Essassi, El Mokhtar'
;
Laboratoire de Chimie Organique H\'et\'erocyclique
P\^ole de Comp\'etences Pharmacochimie
Universit\'e Mohammed V-Agdal
BP 1014 Avenue Ibn Batout
Rabat
Morocco
;
    'Ng, Seik Weng'
;
Department of Chemistry
University of Malaya
50603 Kuala Lumpur
Malaysia
;
_publ_section_synopsis     .
data_I
_audit_creation_method     SHELXL-97
_chemical_name_systematic
;
1-Acetyl-4-phenyl-5a,6,7,8,9,9a-hexahydro-5<i>H</i>-
1,5-benzodiazepin-2(1<i>H</i>)-one
;
_chemical_name_common     ?
_chemical_formula_moiety     'C17 H20 N2 O2'
_chemical_formula_sum     'C17 H20 N2 O2'
_chemical_formula_iupac     'C17 H20 N2 O2'
_chemical_formula_weight     284.35
_chemical_melting_point     ?
_symmetry_cell_setting     Monoclinic
_symmetry_space_group_name_H-M     'P 21/c'
_symmetry_space_group_name_Hall     '-P 2ybc'
loop_
    _symmetry_equiv_pos_as_xyz
    'x, y, z'
    '-x, y+1/2, -z+1/2'
    '-x, -y, -z'
    'x, -y-1/2, z-1/2'
_cell_length_a     9.6794(2)
_cell_length_b     14.0095(3)
_cell_length_c     11.2832(2)
_cell_angle_alpha     90
_cell_angle_beta     98.0530(10)
_cell_angle_gamma     90
_cell_volume     1514.95(5)
_cell_formula_units_Z     4
_cell_measurement_reflns_used     9928
_cell_measurement_theta_min     5.2
_cell_measurement_theta_max     30.6
_cell_measurement_temperature     193(2)
_exptl_crystal_description     Block
_exptl_crystal_colour     Colorless
_exptl_crystal_size_max     0.6
_exptl_crystal_size_mid     0.6
_exptl_crystal_size_min     0.6
_exptl_crystal_density_diffrn     1.247
_exptl_crystal_density_meas     ?
_exptl_crystal_density_method     'not measured'
_exptl_crystal_F_000     608
_exptl_absorpt_coefficient_mu     0.082
_exptl_absorpt_correction_type     None
_exptl_absorpt_process_details     ?
_exptl_absorpt_correction_T_min     ?
_exptl_absorpt_correction_T_max     ?
_diffrn_ambient_temperature     193(2)
_diffrn_radiation_type     MoK\a
_diffrn_radiation_wavelength     0.71073
_diffrn_radiation_source     'fine-focus sealed tube'
_diffrn_radiation_monochromator     graphite
_diffrn_measurement_device_type     'Bruker APEXII'
_diffrn_measurement_method     '\f and \w'
_diffrn_detector_area_resol_mean     ?
_diffrn_reflns_number     27399
_diffrn_reflns_av_R_equivalents     0.024
_diffrn_reflns_av_sigmaI/netI     0.017
_diffrn_reflns_theta_min     5.2
_diffrn_reflns_theta_max     30.5
_diffrn_reflns_theta_full     30.5
_diffrn_measured_fraction_theta_max     0.995
_diffrn_measured_fraction_theta_full     0.995
_diffrn_reflns_limit_h_min     -13
_diffrn_reflns_limit_h_max     13
_diffrn_reflns_limit_k_min     0
_diffrn_reflns_limit_k_max     20
_diffrn_reflns_limit_l_min     0
_diffrn_reflns_limit_l_max     16
_diffrn_standards_number     0
_diffrn_standards_interval_count     0
_diffrn_standards_interval_time     0
_diffrn_standards_decay_%     0
_reflns_number_total     4591
_reflns_number_gt     3878
_reflns_threshold_expression     I>2\s(I)
_refine_ls_structure_factor_coef     Fsqd
_refine_ls_matrix_type     full
_refine_ls_R_factor_all     0.055
_refine_ls_R_factor_gt     0.046
_refine_ls_wR_factor_gt     0.128
_refine_ls_wR_factor_ref     0.139
_refine_ls_goodness_of_fit_ref     1.05
_refine_ls_restrained_S_all     1.05
_refine_ls_number_reflns     4591
_refine_ls_number_parameters     195
_refine_ls_number_restraints     1
_refine_ls_hydrogen_treatment     mixed
_refine_ls_weighting_scheme     calc
_refine_ls_weighting_details
         'calc w=1/[\s^2^(Fo^2^)+(0.0824P)^2^+0.2971P] where P=(Fo^2^+2Fc^2^)/3'
_atom_sites_solution_hydrogens     geom
_atom_sites_solution_primary     direct
_atom_sites_solution_secondary     difmap
_refine_ls_shift/su_max     0.001
_refine_ls_shift/su_mean     0.001
_refine_diff_density_max     0.38
_refine_diff_density_min     -0.30
_refine_ls_extinction_method     none
_refine_ls_extinction_coef     ?
loop_
    _atom_type_symbol
    _atom_type_description
    _atom_type_scat_dispersion_real
    _atom_type_scat_dispersion_imag
    _atom_type_scat_source
    'C' 'C' 0.0033 0.0016
                         'International Tables Vol C Tables 4.2.6.8 and 6.1.1.4'
    'H' 'H' 0.0000 0.0000
                         'International Tables Vol C Tables 4.2.6.8 and 6.1.1.4'
    'N' 'N' 0.0061 0.0033
                         'International Tables Vol C Tables 4.2.6.8 and 6.1.1.4'
    'O' 'O' 0.0106 0.0060
                         'International Tables Vol C Tables 4.2.6.8 and 6.1.1.4'
_computing_data_collection     'APEX2 (Bruker, 2005)'
_computing_cell_refinement     'SAINT (Bruker, 2005)'
_computing_data_reduction     'SAINT (Bruker, 2005)'
_computing_structure_solution     'SHELXS97 (Sheldrick, 2008)'
_computing_structure_refinement     'SHELXL97 (Sheldrick, 2008)'
_computing_molecular_graphics     'X-SEED (Barbour, 2001)'
_computing_publication_material     'publCIF (Westrip, 2009)'
loop_
    _atom_site_type_symbol
    _atom_site_label
    _atom_site_fract_x
    _atom_site_fract_y
    _atom_site_fract_z
    _atom_site_U_iso_or_equiv
    _atom_site_adp_type
    _atom_site_calc_flag
    _atom_site_refinement_flags
    _atom_site_occupancy
    _atom_site_disorder_assembly
    _atom_site_disorder_group
    O O1 0.38581(9) 0.66240(6) 0.46797(7) 0.03445(19) Uani d . 1 . .
    O O2 0.32929(9) 0.42092(6) 0.27399(8) 0.0390(2) Uani d . 1 . .
    N N1 0.40005(8) 0.57744(6) 0.29988(7) 0.02455(17) Uani d . 1 . .
    N N2 0.44012(9) 0.65352(6) 0.07259(8) 0.02644(18) Uani d D 1 . .
    H H2 0.4411(15) 0.7098(7) 0.0384(12) 0.038(4) Uiso d D 1 . .
    C C1 0.18397(12) 0.57212(10) 0.39317(10) 0.0398(3) Uani d . 1 . .
    H H1A 0.1299 0.6227 0.4252 0.060 Uiso calc R 1 . .
    H H1B 0.1843 0.5152 0.4436 0.060 Uiso calc R 1 . .
    H H1C 0.1417 0.5566 0.3114 0.060 Uiso calc R 1 . .
    C C2 0.33153(10) 0.60571(7) 0.39210(8) 0.0266(2) Uani d . 1 . .
    C C3 0.53214(10) 0.62624(7) 0.28648(9) 0.02480(19) Uani d . 1 . .
    H H3 0.5220 0.6951 0.3071 0.030 Uiso calc R 1 . .
    C C4 0.65550(11) 0.58553(8) 0.37093(10) 0.0321(2) Uani d . 1 . .
    H H4A 0.6663 0.5168 0.3538 0.039 Uiso calc R 1 . .
    H H4B 0.6375 0.5918 0.4548 0.039 Uiso calc R 1 . .
    C C5 0.78980(12) 0.63873(10) 0.35493(12) 0.0412(3) Uani d . 1 . .
    H H5A 0.8697 0.6087 0.4059 0.049 Uiso calc R 1 . .
    H H5B 0.7828 0.7058 0.3812 0.049 Uiso calc R 1 . .
    C C6 0.81573(12) 0.63687(9) 0.22446(12) 0.0382(3) Uani d . 1 . .
    H H6A 0.8330 0.5703 0.2009 0.046 Uiso calc R 1 . .
    H H6B 0.8999 0.6750 0.2160 0.046 Uiso calc R 1 . .
    C C7 0.69074(11) 0.67727(8) 0.14134(10) 0.0322(2) Uani d . 1 . .
    H H7A 0.7086 0.6732 0.0572 0.039 Uiso calc R 1 . .
    H H7B 0.6774 0.7453 0.1607 0.039 Uiso calc R 1 . .
    C C8 0.55891(10) 0.62073(7) 0.15649(9) 0.02496(19) Uani d . 1 . .
    H H8 0.5762 0.5523 0.1379 0.030 Uiso calc R 1 . .
    C C9 0.33011(10) 0.59655(7) 0.03819(8) 0.02568(19) Uani d . 1 . .
    C C10 0.30297(11) 0.51532(7) 0.10041(9) 0.0280(2) Uani d . 1 . .
    H H10 0.2498 0.4668 0.0563 0.034 Uiso calc R 1 . .
    C C11 0.34703(10) 0.49695(7) 0.22489(9) 0.02630(19) Uani d . 1 . .
    C C12 0.24115(11) 0.62065(7) -0.07600(9) 0.0269(2) Uani d . 1 . .
    C C13 0.09583(12) 0.61485(8) -0.08454(10) 0.0333(2) Uani d . 1 . .
    H H13 0.0541 0.5972 -0.0164 0.040 Uiso calc R 1 . .
    C C14 0.01201(13) 0.63481(9) -0.19226(11) 0.0390(3) Uani d . 1 . .
    H H14 -0.0867 0.6311 -0.1976 0.047 Uiso calc R 1 . .
    C C15 0.07343(14) 0.66027(9) -0.29194(10) 0.0400(3) Uani d . 1 . .
    H H15 0.0164 0.6734 -0.3657 0.048 Uiso calc R 1 . .
    C C16 0.21775(14) 0.66671(8) -0.28440(10) 0.0365(2) Uani d . 1 . .
    H H16 0.2590 0.6844 -0.3527 0.044 Uiso calc R 1 . .
    C C17 0.30146(12) 0.64719(7) -0.17679(9) 0.0308(2) Uani d . 1 . .
    H H17 0.4000 0.6519 -0.1716 0.037 Uiso calc R 1 . .
loop_
    _atom_site_aniso_label
    _atom_site_aniso_U_11
    _atom_site_aniso_U_22
    _atom_site_aniso_U_33
    _atom_site_aniso_U_12
    _atom_site_aniso_U_13
    _atom_site_aniso_U_23
    O1 0.0456(5) 0.0305(4) 0.0279(4) -0.0012(3) 0.0075(3) -0.0051(3)
    O2 0.0502(5) 0.0266(4) 0.0384(4) -0.0081(3) -0.0005(4) 0.0075(3)
    N1 0.0264(4) 0.0238(4) 0.0234(4) -0.0018(3) 0.0033(3) -0.0015(3)
    N2 0.0308(4) 0.0209(4) 0.0275(4) -0.0017(3) 0.0038(3) 0.0017(3)
    C1 0.0286(5) 0.0589(7) 0.0326(5) -0.0009(5) 0.0063(4) 0.0009(5)
    C2 0.0301(5) 0.0263(4) 0.0236(4) 0.0030(3) 0.0038(3) 0.0026(3)
    C3 0.0256(4) 0.0214(4) 0.0273(4) -0.0012(3) 0.0034(3) -0.0019(3)
    C4 0.0281(5) 0.0344(5) 0.0324(5) 0.0006(4) -0.0010(4) -0.0002(4)
    C5 0.0286(5) 0.0494(7) 0.0440(6) -0.0053(5) -0.0006(4) -0.0051(5)
    C6 0.0272(5) 0.0390(6) 0.0492(7) -0.0038(4) 0.0080(4) -0.0051(5)
    C7 0.0314(5) 0.0278(5) 0.0387(5) -0.0050(4) 0.0096(4) -0.0028(4)
    C8 0.0258(4) 0.0208(4) 0.0286(4) -0.0003(3) 0.0049(3) -0.0016(3)
    C9 0.0310(5) 0.0233(4) 0.0229(4) -0.0006(3) 0.0047(3) -0.0026(3)
    C10 0.0357(5) 0.0228(4) 0.0251(4) -0.0053(3) 0.0030(4) -0.0028(3)
    C11 0.0290(4) 0.0219(4) 0.0277(4) -0.0014(3) 0.0029(3) -0.0005(3)
    C12 0.0326(5) 0.0246(4) 0.0235(4) -0.0022(3) 0.0036(3) -0.0012(3)
    C13 0.0335(5) 0.0366(5) 0.0300(5) -0.0015(4) 0.0056(4) 0.0012(4)
    C14 0.0347(5) 0.0422(6) 0.0383(6) 0.0006(4) -0.0006(4) 0.0002(5)
    C15 0.0506(7) 0.0390(6) 0.0277(5) 0.0019(5) -0.0041(5) -0.0006(4)
    C16 0.0519(7) 0.0348(5) 0.0233(4) -0.0036(5) 0.0067(4) -0.0006(4)
    C17 0.0383(5) 0.0283(5) 0.0263(4) -0.0042(4) 0.0065(4) -0.0023(4)
loop_
    _geom_bond_atom_site_label_1
    _geom_bond_atom_site_label_2
    _geom_bond_site_symmetry_2
    _geom_bond_distance
    _geom_bond_publ_flag
    O1 C2 . 1.2303(13) ?
    O2 C11 . 1.2238(12) ?
    N1 C2 . 1.3686(12) ?
    N1 C11 . 1.4591(12) ?
    N1 C3 . 1.4761(12) ?
    N2 C9 . 1.3438(13) ?
    N2 C8 . 1.4574(13) ?
    N2 H2 . 0.878(9) ?
    C1 C2 . 1.5055(15) ?
    C1 H1A . 0.9800 ?
    C1 H1B . 0.9800 ?
    C1 H1C . 0.9800 ?
    C3 C4 . 1.5298(14) ?
    C3 C8 . 1.5268(13) ?
    C3 H3 . 1.0000 ?
    C4 C5 . 1.5309(16) ?
    C4 H4A . 0.9900 ?
    C4 H4B . 0.9900 ?
    C5 C6 . 1.5279(18) ?
    C5 H5A . 0.9900 ?
    C5 H5B . 0.9900 ?
    C6 C7 . 1.5315(17) ?
    C6 H6A . 0.9900 ?
    C6 H6B . 0.9900 ?
    C7 C8 . 1.5317(14) ?
    C7 H7A . 0.9900 ?
    C7 H7B . 0.9900 ?
    C8 H8 . 1.0000 ?
    C9 C10 . 1.3815(13) ?
    C9 C12 . 1.4849(14) ?
    C10 C11 . 1.4328(14) ?
    C10 H10 . 0.9500 ?
    C12 C13 . 1.3987(15) ?
    C12 C17 . 1.3995(14) ?
    C13 C14 . 1.3919(16) ?
    C13 H13 . 0.9500 ?
    C14 C15 . 1.3904(17) ?
    C14 H14 . 0.9500 ?
    C15 C16 . 1.3904(19) ?
    C15 H15 . 0.9500 ?
    C16 C17 . 1.3892(16) ?
    C16 H16 . 0.9500 ?
    C17 H17 . 0.9500 ?
loop_
    _geom_angle_atom_site_label_1
    _geom_angle_atom_site_label_2
    _geom_angle_atom_site_label_3
    _geom_angle_site_symmetry_1
    _geom_angle_site_symmetry_3
    _geom_angle
    _geom_angle_publ_flag
    C2 N1 C11 . . 119.73(8) ?
    C2 N1 C3 . . 117.57(8) ?
    C11 N1 C3 . . 122.54(8) ?
    C9 N2 C8 . . 121.44(8) ?
    C9 N2 H2 . . 117.6(10) ?
    C8 N2 H2 . . 120.8(10) ?
    C2 C1 H1A . . 109.5 ?
    C2 C1 H1B . . 109.5 ?
    H1A C1 H1B . . 109.5 ?
    C2 C1 H1C . . 109.5 ?
    H1A C1 H1C . . 109.5 ?
    H1B C1 H1C . . 109.5 ?
    O1 C2 N1 . . 120.71(9) ?
    O1 C2 C1 . . 120.62(9) ?
    N1 C2 C1 . . 118.49(9) ?
    N1 C3 C4 . . 112.03(8) ?
    N1 C3 C8 . . 109.94(7) ?
    C4 C3 C8 . . 110.90(8) ?
    N1 C3 H3 . . 107.9 ?
    C4 C3 H3 . . 107.9 ?
    C8 C3 H3 . . 107.9 ?
    C3 C4 C5 . . 110.28(9) ?
    C3 C4 H4A . . 109.6 ?
    C5 C4 H4A . . 109.6 ?
    C3 C4 H4B . . 109.6 ?
    C5 C4 H4B . . 109.6 ?
    H4A C4 H4B . . 108.1 ?
    C4 C5 C6 . . 111.23(10) ?
    C4 C5 H5A . . 109.4 ?
    C6 C5 H5A . . 109.4 ?
    C4 C5 H5B . . 109.4 ?
    C6 C5 H5B . . 109.4 ?
    H5A C5 H5B . . 108.0 ?
    C5 C6 C7 . . 111.19(9) ?
    C5 C6 H6A . . 109.4 ?
    C7 C6 H6A . . 109.4 ?
    C5 C6 H6B . . 109.4 ?
    C7 C6 H6B . . 109.4 ?
    H6A C6 H6B . . 108.0 ?
    C6 C7 C8 . . 109.85(9) ?
    C6 C7 H7A . . 109.7 ?
    C8 C7 H7A . . 109.7 ?
    C6 C7 H7B . . 109.7 ?
    C8 C7 H7B . . 109.7 ?
    H7A C7 H7B . . 108.2 ?
    N2 C8 C3 . . 112.54(8) ?
    N2 C8 C7 . . 111.00(8) ?
    C3 C8 C7 . . 109.71(8) ?
    N2 C8 H8 . . 107.8 ?
    C3 C8 H8 . . 107.8 ?
    C7 C8 H8 . . 107.8 ?
    N2 C9 C10 . . 122.81(9) ?
    N2 C9 C12 . . 117.08(8) ?
    C10 C9 C12 . . 119.99(9) ?
    C9 C10 C11 . . 126.47(9) ?
    C9 C10 H10 . . 116.8 ?
    C11 C10 H10 . . 116.8 ?
    O2 C11 C10 . . 123.97(9) ?
    O2 C11 N1 . . 118.06(9) ?
    C10 C11 N1 . . 117.51(8) ?
    C13 C12 C17 . . 119.30(10) ?
    C13 C12 C9 . . 120.13(9) ?
    C17 C12 C9 . . 120.55(9) ?
    C14 C13 C12 . . 120.40(10) ?
    C14 C13 H13 . . 119.8 ?
    C12 C13 H13 . . 119.8 ?
    C15 C14 C13 . . 119.66(11) ?
    C15 C14 H14 . . 120.2 ?
    C13 C14 H14 . . 120.2 ?
    C14 C15 C16 . . 120.46(11) ?
    C14 C15 H15 . . 119.8 ?
    C16 C15 H15 . . 119.8 ?
    C17 C16 C15 . . 119.92(10) ?
    C17 C16 H16 . . 120.0 ?
    C15 C16 H16 . . 120.0 ?
    C16 C17 C12 . . 120.26(11) ?
    C16 C17 H17 . . 119.9 ?
    C12 C17 H17 . . 119.9 ?
loop_
    _geom_torsion_atom_site_label_1
    _geom_torsion_atom_site_label_2
    _geom_torsion_atom_site_label_3
    _geom_torsion_atom_site_label_4
    _geom_torsion_site_symmetry_1
    _geom_torsion_site_symmetry_2
    _geom_torsion_site_symmetry_3
    _geom_torsion_site_symmetry_4
    _geom_torsion
    _geom_torsion_publ_flag
    C11 N1 C2 O1 . . . . 168.01(9) ?
    C3 N1 C2 O1 . . . . -7.51(14) ?
    C11 N1 C2 C1 . . . . -16.81(14) ?
    C3 N1 C2 C1 . . . . 167.66(9) ?
    C2 N1 C3 C4 . . . . 81.59(10) ?
    C11 N1 C3 C4 . . . . -93.80(10) ?
    C2 N1 C3 C8 . . . . -154.61(8) ?
    C11 N1 C3 C8 . . . . 30.00(11) ?
    N1 C3 C4 C5 . . . . -179.46(9) ?
    C8 C3 C4 C5 . . . . 57.29(11) ?
    C3 C4 C5 C6 . . . . -55.11(13) ?
    C4 C5 C6 C7 . . . . 55.70(14) ?
    C5 C6 C7 C8 . . . . -57.34(12) ?
    C9 N2 C8 C3 . . . . -80.75(11) ?
    C9 N2 C8 C7 . . . . 155.86(9) ?
    N1 C3 C8 N2 . . . . 52.05(10) ?
    C4 C3 C8 N2 . . . . 176.50(8) ?
    N1 C3 C8 C7 . . . . 176.16(8) ?
    C4 C3 C8 C7 . . . . -59.39(10) ?
    C6 C7 C8 N2 . . . . -176.16(8) ?
    C6 C7 C8 C3 . . . . 58.84(11) ?
    C8 N2 C9 C10 . . . . 17.64(14) ?
    C8 N2 C9 C12 . . . . -158.47(9) ?
    N2 C9 C10 C11 . . . . 24.81(16) ?
    C12 C9 C10 C11 . . . . -159.20(10) ?
    C9 C10 C11 O2 . . . . -174.30(11) ?
    C9 C10 C11 N1 . . . . 13.72(15) ?
    C2 N1 C11 O2 . . . . -55.02(13) ?
    C3 N1 C11 O2 . . . . 120.27(11) ?
    C2 N1 C11 C10 . . . . 117.44(10) ?
    C3 N1 C11 C10 . . . . -67.27(12) ?
    N2 C9 C12 C13 . . . . -138.24(10) ?
    C10 C9 C12 C13 . . . . 45.54(14) ?
    N2 C9 C12 C17 . . . . 43.26(13) ?
    C10 C9 C12 C17 . . . . -132.96(10) ?
    C17 C12 C13 C14 . . . . 0.29(16) ?
    C9 C12 C13 C14 . . . . -178.23(10) ?
    C12 C13 C14 C15 . . . . 0.27(18) ?
    C13 C14 C15 C16 . . . . -0.56(19) ?
    C14 C15 C16 C17 . . . . 0.29(18) ?
    C15 C16 C17 C12 . . . . 0.27(17) ?
    C13 C12 C17 C16 . . . . -0.56(16) ?
    C9 C12 C17 C16 . . . . 177.95(9) ?
loop_
    _geom_hbond_atom_site_label_D
    _geom_hbond_atom_site_label_H
    _geom_hbond_atom_site_label_A
    _geom_hbond_site_symmetry_A
    _geom_hbond_distance_DH
    _geom_hbond_distance_HA
    _geom_hbond_distance_DA
    _geom_hbond_angle_DHA
    _geom_hbond_publ_flag
    N2 H2 O1 4_575 0.880(10)
                           2.001(9) 2.8540(10)
                                             164.0(10)
                                                    y
