# Supplementary material for: 1-Acetyl-4-phenyl-5a,6,7,8,9,9a-hexa­hydro-5H-1,5-benzodiazepin-2(1H)-one
Source: Acta Crystallogr Sect E Struct Rep Online. 2009 Oct 7;65(Pt 11):o2657. doi: 10.1107/S1600536809039932 (PMC2971313; doi:10.1107/S1600536809039932)
Supplement: Supplementary file 2 [file e-65-o2657-Isup2.hkl]

# 
# h,k,l, Fc-squared, Fo-squared, sigma(Fo-squared) and status flag 
# 
data_I
_shelx_title '  P21/c' 
_shelx_refln_list_code          4 
_shelx_F_calc_maximum      212.73 
_exptl_crystal_F_000       608.00 
_reflns_d_resolution_high  0.7000 
 
loop_ 
 _symmetry_equiv_pos_as_xyz 
 'x, y, z' 
 '-x, y+1/2, -z+1/2' 
 '-x, -y, -z' 
 'x, -y-1/2, z-1/2' 
 
_cell_length_a     9.6794 
_cell_length_b    14.0095 
_cell_length_c    11.2832 
_cell_angle_alpha  90.000 
_cell_angle_beta   98.053 
_cell_angle_gamma  90.000 
 
_shelx_F_squared_multiplier     1.000 
 
loop_ 
 _refln_index_h 
 _refln_index_k 
 _refln_index_l 
 _refln_F_squared_calc 
 _refln_F_squared_meas 
 _refln_F_squared_sigma 
 _refln_observed_status 
   3   0   0     5664.96     5465.17    195.46 o 
   4   0   0      932.62      997.13      9.96 o 
   5   0   0       31.04       29.50      0.85 o 
   6   0   0      612.73      620.96      5.91 o 
   7   0   0      181.51      185.86      2.31 o 
   8   0   0     1065.72     1038.88      9.67 o 
   9   0   0      740.51      673.29      7.60 o 
  10   0   0       46.92       36.04      1.72 o 
  11   0   0        3.42        4.39      1.45 o 
  12   0   0       29.79       31.08      1.88 o 
  13   0   0        5.83        8.82      1.54 o 
   3   1   0     1347.90     1381.44     17.28 o 
   4   1   0      103.91      122.66      1.17 o 
   5   1   0      248.01      268.64      3.29 o 
   6   1   0      230.27      230.65      1.96 o 
   7   1   0      542.70      515.31      4.06 o 
   8   1   0       74.30       85.96      1.23 o 
   9   1   0        4.88        1.94      0.47 o 
  10   1   0        6.43        4.73      0.67 o 
  11   1   0        2.11        1.83      0.73 o 
  12   1   0        3.16        3.27      0.84 o 
  13   1   0       16.94       18.15      1.23 o 
   2   2   0     1166.62     1208.35     11.71 o 
   3   2   0     1279.83     1327.92     11.57 o 
   4   2   0      874.00      977.18      6.91 o 
   5   2   0       77.23       72.62      0.91 o 
   6   2   0      565.71      599.77      4.57 o 
   7   2   0       24.46       25.23      0.70 o 
   8   2   0       11.01       14.17      0.62 o 
   9   2   0       14.21       12.76      0.59 o 
  10   2   0       14.41       14.91      0.84 o 
  11   2   0        0.06       -0.73      0.73 o 
  12   2   0       34.76       37.55      1.56 o 
  13   2   0       23.73       28.50      1.52 o 
   2   3   0      140.81      158.03      1.64 o 
   3   3   0        8.40        6.88      0.30 o 
   4   3   0      264.81      325.02      2.55 o 
   5   3   0        3.89        3.85      0.33 o 
   6   3   0       27.66       28.84      0.66 o 
   7   3   0      194.84      193.79      1.93 o 
   8   3   0      138.23      145.98      1.94 o 
   9   3   0       99.99       88.12      1.79 o 
  10   3   0       10.30        8.79      0.77 o 
  11   3   0        8.30        6.31      1.01 o 
  12   3   0       22.85       24.72      1.36 o 
  13   3   0       79.81       90.78      2.35 o 
   0   4   0    45255.67    24566.59    907.17 o 
   1   4   0      274.38      314.46      3.00 o 
   2   4   0       72.70       69.22      0.91 o 
   3   4   0       35.98       41.85      0.63 o 
   4   4   0        5.23       12.72      0.44 o 
   5   4   0      236.95      237.15      1.93 o 
   6   4   0       19.56       32.29      0.63 o 
   7   4   0       27.08       23.13      0.66 o 
   8   4   0      166.36      156.63      1.74 o 
   9   4   0      312.52      264.40      3.38 o 
  10   4   0        6.21        2.42      0.65 o 
  11   4   0       18.96       19.60      1.13 o 
  12   4   0        7.34        8.01      1.17 o 
  13   4   0        9.33       11.88      1.28 o 
   1   5   0      745.78      801.59      6.57 o 
   2   5   0     1075.31     1097.76      9.41 o 
   3   5   0      437.95      464.10      3.77 o 
   4   5   0     1322.61     1362.72     10.89 o 
   5   5   0       28.03       34.93      0.64 o 
   6   5   0       22.76       26.14      0.60 o 
   7   5   0      163.46      157.26      1.60 o 
   8   5   0       18.25       16.96      0.66 o 
   9   5   0       61.83       63.09      1.40 o 
  10   5   0       56.61       55.82      1.56 o 
  11   5   0       57.64       62.51      1.74 o 
  12   5   0        0.18       -0.76      1.81 o 
  13   5   0        0.37        1.52      1.07 o 
   0   6   0     1181.50     1253.32     12.31 o 
   1   6   0       33.32       36.59      0.68 o 
   2   6   0        3.65        6.29      0.34 o 
   3   6   0       44.30       49.17      1.23 o 
   4   6   0      592.31      622.10      4.63 o 
   5   6   0       15.63       17.47      0.64 o 
   6   6   0      249.76      237.42      3.74 o 
   7   6   0       30.63       23.25      0.72 o 
   8   6   0       12.80       11.64      0.75 o 
   9   6   0       10.20       10.47      0.87 o 
  10   6   0       41.79       38.32      1.37 o 
  11   6   0        5.47        2.21      0.86 o 
  12   6   0      120.73      133.15      3.02 o 
  13   6   0       41.34       52.85      1.99 o 
   1   7   0       12.45        9.73      0.41 o 
   2   7   0       97.48      121.81      1.34 o 
   3   7   0      348.71      379.94      3.25 o 
   4   7   0      942.01      964.26      6.96 o 
   5   7   0      137.58      145.94      1.93 o 
   6   7   0       10.37        8.18      0.51 o 
   7   7   0       16.93       16.27      0.74 o 
   8   7   0        2.39        3.07      0.65 o 
   9   7   0        1.61        1.06      0.75 o 
  10   7   0       63.55       60.55      2.14 o 
  11   7   0        5.31        4.05      0.99 o 
  12   7   0        9.73       11.49      1.92 o 
   0   8   0     1008.82     1124.80     11.28 o 
   1   8   0        9.14        6.05      0.32 o 
   2   8   0       64.80       66.31      0.86 o 
   3   8   0       65.14       52.24      1.12 o 
   4   8   0      276.75      290.57      2.71 o 
   5   8   0       42.77       41.09      0.86 o 
   6   8   0        4.72        4.88      0.56 o 
   7   8   0        0.27       -0.44      0.44 o 
   8   8   0        2.13        0.99      0.61 o 
   9   8   0      211.88      191.27      3.26 o 
  10   8   0       40.99       38.33      1.63 o 
  11   8   0       58.15       56.71      2.34 o 
  12   8   0        0.11       -0.40      1.19 o 
   1   9   0       89.98       74.50      0.97 o 
   2   9   0      292.90      309.03      2.61 o 
   3   9   0       17.57       14.51      0.61 o 
   4   9   0     1344.57     1367.27     10.47 o 
   5   9   0        6.16        5.98      0.55 o 
   6   9   0      145.82      139.49      1.94 o 
   7   9   0        1.22       -0.15      0.46 o 
   8   9   0        1.26        1.35      0.69 o 
   9   9   0        6.11        5.39      0.96 o 
  10   9   0       49.14       53.17      1.87 o 
  11   9   0        9.32        8.04      1.19 o 
  12   9   0        0.42       -0.44      1.05 o 
   0  10   0        3.49        4.84      0.51 o 
   1  10   0       90.63       96.68      1.25 o 
   2  10   0      139.30      142.45      1.67 o 
   3  10   0      584.71      568.14      6.76 o 
   4  10   0      218.92      220.50      2.89 o 
   5  10   0      393.63      394.13      3.98 o 
   6  10   0      258.13      254.46      2.94 o 
   7  10   0       78.13       72.90      1.65 o 
   8  10   0        4.79        3.91      0.75 o 
   9  10   0       89.76       92.11      2.30 o 
  10  10   0       68.59       65.00      2.06 o 
  11  10   0       12.73       11.24      1.29 o 
   1  11   0        0.09        0.38      0.36 o 
   2  11   0       46.66       41.86      0.93 o 
   3  11   0      671.99      626.09      5.29 o 
   4  11   0     1102.44     1068.28      9.21 o 
   5  11   0      236.21      235.39      2.79 o 
   6  11   0       29.20       28.01      1.00 o 
   7  11   0        5.40        3.43      0.73 o 
   8  11   0       47.62       45.32      1.66 o 
   9  11   0        1.16        0.51      0.88 o 
  10  11   0       51.63       50.65      1.90 o 
  11  11   0        4.80        4.64      1.21 o 
   0  12   0      661.70      654.68      8.58 o 
   1  12   0      284.75      271.35      3.00 o 
   2  12   0      246.56      263.59      2.73 o 
   3  12   0     1002.44      960.26      7.76 o 
   4  12   0      590.70      571.99      5.46 o 
   5  12   0        0.70        1.44      0.67 o 
   6  12   0       75.45       71.58      1.48 o 
   7  12   0       56.98       54.91      1.57 o 
   8  12   0       22.04       19.41      1.53 o 
   9  12   0        4.00        2.56      1.31 o 
  10  12   0        5.32        2.70      1.03 o 
   1  13   0      143.86      143.59      2.09 o 
   2  13   0        1.19        1.17      0.50 o 
   3  13   0        8.90       10.59      0.74 o 
   4  13   0       77.47       74.92      1.51 o 
   5  13   0        5.85        5.48      0.70 o 
   6  13   0        1.40       -0.11      0.63 o 
   7  13   0       21.99       23.81      1.34 o 
   8  13   0       27.89       27.02      1.51 o 
   9  13   0       18.33       15.93      1.32 o 
  10  13   0        3.22        2.13      1.08 o 
   0  14   0      150.14      143.91      3.03 o 
   1  14   0       21.63       20.46      0.90 o 
   2  14   0        0.32        0.36      0.60 o 
   3  14   0        0.03        0.00      0.55 o 
   4  14   0        2.13        2.33      0.61 o 
   5  14   0      114.79      108.52      1.91 o 
   6  14   0       27.41       30.32      1.30 o 
   7  14   0        0.53       -0.58      0.76 o 
   8  14   0        6.23        4.79      1.40 o 
   9  14   0        5.92        5.99      1.16 o 
   1  15   0       10.12       10.91      0.85 o 
   2  15   0      142.13      137.43      2.20 o 
   3  15   0      105.94       96.92      2.20 o 
   4  15   0       54.21       56.78      1.46 o 
   5  15   0      110.78      106.73      2.01 o 
   6  15   0      146.89      147.89      2.68 o 
   7  15   0       36.91       42.59      1.80 o 
   8  15   0       95.98       92.28      2.52 o 
   9  15   0       51.08       51.88      2.08 o 
   0  16   0        1.09       -0.21      0.85 o 
   1  16   0        2.37        2.66      0.68 o 
   2  16   0        4.71        3.99      0.76 o 
   3  16   0       69.80       67.24      1.61 o 
   4  16   0       45.07       46.38      1.53 o 
   5  16   0        0.47       -0.75      0.75 o 
   6  16   0        1.30        1.50      0.84 o 
   7  16   0        0.29        0.65      1.02 o 
   8  16   0        2.98        2.06      1.08 o 
   1  17   0      132.29      132.06      2.31 o 
   2  17   0       41.16       41.81      1.40 o 
   3  17   0       32.53       36.72      1.33 o 
   4  17   0        0.13        0.06      0.71 o 
   5  17   0        5.01        5.21      1.07 o 
   6  17   0        0.00        0.11      0.97 o 
   7  17   0       53.53       60.24      2.21 o 
   0  18   0        3.72        0.96      1.07 o 
   1  18   0        0.05       -0.70      0.70 o 
   2  18   0        0.55       -0.09      0.72 o 
   3  18   0        0.29       -0.69      0.69 o 
   4  18   0        3.88        1.08      0.83 o 
   5  18   0        6.06        7.07      1.16 o 
   1  19   0       10.00        9.80      0.97 o 
   2  19   0       50.96       45.36      1.68 o 
   3  19   0       21.27       20.84      1.29 o 
   4  19   0        0.16       -0.66      1.20 o 
   0  20   0       27.03       29.23      2.49 o 
 -13   1   1       46.07       48.76      1.67 o 
 -12   1   1        1.28       -0.14      0.76 o 
 -11   1   1       31.17       29.17      1.14 o 
 -10   1   1        5.37        8.59      0.61 o 
  -9   1   1       46.69       49.11      0.95 o 
  -8   1   1        0.01        1.72      0.34 o 
  -7   1   1      214.52      199.38      1.96 o 
  -6   1   1       83.55       79.95      1.04 o 
  -5   1   1     4748.93     5066.89     32.27 o 
  -4   1   1     2520.56     2693.81     19.73 o 
  -3   1   1      514.76      540.77      4.56 o 
   3   1   1       14.44       17.11      0.54 o 
   4   1   1        8.81       12.63      0.38 o 
   5   1   1       98.03      124.48      1.18 o 
   6   1   1      273.58      272.17      2.20 o 
   7   1   1      339.19      332.48      2.68 o 
   8   1   1      161.04      163.04      1.68 o 
   9   1   1      110.05      106.69      1.64 o 
  10   1   1       17.81       17.09      0.96 o 
  11   1   1       17.00       16.73      1.02 o 
  12   1   1        7.36        6.83      1.05 o 
  13   1   1        0.01       -0.92      0.92 o 
 -13   2   1       18.43       22.09      1.61 o 
 -12   2   1       35.12       40.40      1.56 o 
 -11   2   1       52.32       55.70      1.43 o 
 -10   2   1      120.46      116.62      1.61 o 
  -9   2   1       34.10       23.26      0.79 o 
  -8   2   1        0.28       -0.40      0.40 o 
  -7   2   1        0.03        0.19      0.24 o 
  -6   2   1      497.51      539.75      4.15 o 
  -5   2   1       53.14       45.71      0.76 o 
  -4   2   1     1488.70     1692.50     11.02 o 
  -3   2   1     1883.34     1883.02     17.04 o 
  -2   2   1       26.59       20.18      0.46 o 
   2   2   1      124.81      167.21      1.84 o 
   3   2   1     3873.28     3960.23     30.73 o 
   4   2   1       71.07       73.79      0.95 o 
   5   2   1     1616.73     1800.27     12.48 o 
   6   2   1        5.25        6.86      0.38 o 
   7   2   1       39.36       36.31      0.74 o 
   8   2   1      956.50      830.08      5.92 o 
   9   2   1       16.83       16.42      0.85 o 
  10   2   1       30.37       30.04      2.06 o 
  11   2   1        0.01       -0.74      0.75 o 
  12   2   1        2.05        2.23      0.91 o 
  13   2   1       14.66       15.21      1.35 o 
 -13   3   1        0.78       -0.06      0.99 o 
 -12   3   1       19.92       23.54      1.70 o 
 -11   3   1       12.82       12.99      0.89 o 
 -10   3   1       19.28       19.10      0.91 o 
  -9   3   1      315.56      294.15      2.65 o 
  -8   3   1        0.08       -0.33      0.33 o 
  -7   3   1       15.17       14.31      0.54 o 
  -6   3   1       40.43       54.91      0.84 o 
  -5   3   1      558.52      640.88      4.76 o 
  -4   3   1       22.65       26.00      0.51 o 
  -3   3   1       14.94       21.75      0.50 o 
  -2   3   1       44.72       38.89      0.65 o 
   1   3   1    14165.90    11364.78    230.61 o 
   2   3   1      394.22      446.58      4.65 o 
   3   3   1      808.23      872.36      5.78 o 
   4   3   1      626.44      689.39      5.34 o 
   5   3   1        0.03        0.67      0.27 o 
   6   3   1        2.05        3.81      0.36 o 
   7   3   1     1080.20     1078.82      8.41 o 
   8   3   1      424.05      395.51      4.34 o 
   9   3   1        1.12       -0.59      0.59 o 
  10   3   1       13.56       15.06      1.13 o 
  11   3   1       85.99       89.10      2.15 o 
  12   3   1        8.54        8.08      1.10 o 
  13   3   1        0.24       -0.11      1.20 o 
 -13   4   1        3.35        4.60      1.22 o 
 -12   4   1       36.21       38.28      2.40 o 
 -11   4   1        1.12        1.08      0.73 o 
 -10   4   1        4.20        1.11      0.58 o 
  -9   4   1       61.91       61.54      1.01 o 
  -8   4   1       39.76       42.19      1.25 o 
  -7   4   1        4.40        6.22      0.41 o 
  -6   4   1      168.61      180.67      1.56 o 
  -5   4   1     1274.92     1350.89      8.48 o 
  -4   4   1     2082.94     2270.33     13.88 o 
  -3   4   1       25.42       20.68      0.48 o 
  -2   4   1      905.10     1062.66     10.70 o 
  -1   4   1       78.42       98.91      1.33 o 
   0   4   1     1236.41     1251.15     14.27 o 
   1   4   1     1381.23     1504.94     14.54 o 
   2   4   1      495.51      595.91      4.78 o 
   3   4   1        3.00        1.76      0.27 o 
   4   4   1     1109.90     1257.57      8.29 o 
   5   4   1        3.05        1.67      0.26 o 
   6   4   1       22.99       27.21      0.59 o 
   7   4   1       35.24       29.43      0.72 o 
   8   4   1        4.92        4.99      0.71 o 
   9   4   1        8.91       13.34      0.88 o 
  10   4   1        9.86        7.77      0.84 o 
  11   4   1        0.53        0.76      0.76 o 
  12   4   1        2.73        3.83      1.41 o 
  13   4   1        0.59       -0.33      1.13 o 
 -13   5   1       23.66       26.55      1.70 o 
 -12   5   1       35.78       41.29      1.98 o 
 -11   5   1       12.67       13.27      1.01 o 
 -10   5   1        2.34        3.39      0.82 o 
  -9   5   1       64.27       60.03      1.29 o 
  -8   5   1      265.51      235.82      2.32 o 
  -7   5   1       33.20       38.43      0.85 o 
  -6   5   1      174.30      176.33      1.64 o 
  -5   5   1       19.02       31.11      0.63 o 
  -4   5   1      414.37      473.64      3.89 o 
  -3   5   1      423.99      466.27      4.08 o 
  -2   5   1      115.52      132.35      1.44 o 
  -1   5   1      723.12      766.30      6.33 o 
   0   5   1       13.19       13.83      0.45 o 
   1   5   1      179.37      186.02      1.64 o 
   2   5   1      511.79      555.66      4.07 o 
   3   5   1       18.33       16.41      0.50 o 
   4   5   1       59.81       58.45      0.76 o 
   5   5   1      243.05      239.81      1.97 o 
   6   5   1      540.51      552.70      4.03 o 
   7   5   1        0.38        0.30      0.38 o 
   8   5   1        1.96        3.18      0.60 o 
   9   5   1      136.70      119.98      1.94 o 
  10   5   1       29.45       30.03      1.12 o 
  11   5   1        0.05        0.30      1.03 o 
  12   5   1       89.89       96.89      2.39 o 
  13   5   1        2.98        2.38      1.11 o 
 -13   6   1       36.49       41.33      2.31 o 
 -12   6   1       10.81       13.47      1.14 o 
 -11   6   1        8.42        8.49      0.92 o 
 -10   6   1       99.52       92.90      1.93 o 
  -9   6   1       26.59       35.37      1.15 o 
  -8   6   1       16.46       20.58      0.84 o 
  -7   6   1        5.46        8.38      0.53 o 
  -6   6   1       15.97       21.39      0.61 o 
  -5   6   1        5.30        5.66      0.35 o 
  -4   6   1        1.53        2.51      0.43 o 
  -3   6   1      495.53      555.94      4.46 o 
  -2   6   1      118.82      131.14      1.38 o 
  -1   6   1     3182.84     3328.48     24.11 o 
   0   6   1       14.53       15.76      0.46 o 
   1   6   1       52.07       45.64      0.64 o 
   2   6   1      252.06      280.93      2.28 o 
   3   6   1     1059.91     1082.91     18.13 o 
   4   6   1        9.72       15.77      0.44 o 
   5   6   1      249.09      287.40      2.44 o 
   6   6   1       69.00       65.28      1.00 o 
   7   6   1       96.46      101.40      2.25 o 
   8   6   1      253.74      216.27      2.67 o 
   9   6   1       30.78       30.00      1.21 o 
  10   6   1       40.40       41.81      1.45 o 
  11   6   1       27.92       28.21      1.64 o 
  12   6   1       13.18       15.49      1.47 o 
 -12   7   1       37.89       43.22      1.85 o 
 -11   7   1       29.33       27.80      1.49 o 
 -10   7   1        0.01       -0.17      0.79 o 
  -9   7   1      243.34      216.72      3.09 o 
  -8   7   1      115.51      103.93      1.87 o 
  -7   7   1        0.90        0.79      0.41 o 
  -6   7   1        8.85       10.23      0.52 o 
  -5   7   1      257.99      282.32      2.90 o 
  -4   7   1      310.22      302.64      3.44 o 
  -3   7   1       14.55       12.12      0.47 o 
  -2   7   1      145.04      143.61      1.51 o 
  -1   7   1     2557.58     2795.78     22.09 o 
   0   7   1     1037.84     1240.97      8.72 o 
   1   7   1     1185.09     1317.95      9.86 o 
   2   7   1        2.96        2.33      0.43 o 
   3   7   1        9.76        8.03      0.50 o 
   4   7   1       48.80       45.94      0.90 o 
   5   7   1       53.54       79.47      1.01 o 
   6   7   1       49.19       45.17      0.92 o 
   7   7   1      331.08      307.37      3.56 o 
   8   7   1       42.36       32.48      1.52 o 
   9   7   1       35.75       35.52      1.47 o 
  10   7   1        5.86        8.04      1.12 o 
  11   7   1      140.74      140.68      2.98 o 
  12   7   1        1.67        0.77      1.16 o 
 -12   8   1       21.25       24.93      1.56 o 
 -11   8   1        0.58       -0.42      0.89 o 
 -10   8   1        3.10        3.00      0.90 o 
  -9   8   1       28.50       26.57      1.33 o 
  -8   8   1       58.55       52.52      1.24 o 
  -7   8   1       19.97       25.65      1.26 o 
  -6   8   1      187.01      188.25      2.08 o 
  -5   8   1      268.77      252.07      2.50 o 
  -4   8   1      233.67      221.17      2.22 o 
  -3   8   1       11.79       13.76      0.51 o 
  -2   8   1       82.81       82.21      1.10 o 
  -1   8   1       33.69       29.49      0.66 o 
   0   8   1      224.89      250.06      2.31 o 
   1   8   1      277.34      286.23      2.77 o 
   2   8   1        0.36        2.62      0.73 o 
   3   8   1      260.43      277.52      2.92 o 
   4   8   1      125.38      136.06      1.80 o 
   5   8   1       69.40       71.03      1.19 o 
   6   8   1       85.14       83.52      1.40 o 
   7   8   1      131.83      127.71      2.12 o 
   8   8   1        7.04        8.05      0.91 o 
   9   8   1       15.70       12.53      1.16 o 
  10   8   1        7.72        9.17      1.06 o 
  11   8   1        7.32        6.54      1.22 o 
  12   8   1        2.74        0.15      1.67 o 
 -12   9   1        2.02        2.60      1.11 o 
 -11   9   1        0.02       -0.43      0.93 o 
 -10   9   1       37.01       37.91      1.64 o 
  -9   9   1       27.17       24.55      1.63 o 
  -8   9   1        2.86        0.74      0.68 o 
  -7   9   1        6.53        5.81      0.63 o 
  -6   9   1        5.10        2.72      0.52 o 
  -5   9   1       32.80       36.77      1.36 o 
  -4   9   1      396.32      389.07      4.02 o 
  -3   9   1      126.49      152.70      1.72 o 
  -2   9   1       25.67       23.44      0.66 o 
  -1   9   1      279.41      316.79      2.66 o 
   0   9   1      538.19      592.81      4.84 o 
   1   9   1       83.38       84.44      1.07 o 
   2   9   1        4.46        9.18      0.42 o 
   3   9   1      305.38      304.52      2.77 o 
   4   9   1     1015.29     1004.65      8.54 o 
   5   9   1      315.73      300.18      8.15 o 
   6   9   1      191.41      185.00      2.30 o 
   7   9   1      109.72      107.93      1.98 o 
   8   9   1       87.85       87.01      2.15 o 
   9   9   1        4.45        2.53      0.85 o 
  10   9   1        0.50        1.03      0.92 o 
  11   9   1        3.68        5.31      1.73 o 
  12   9   1       19.32       24.62      2.05 o 
 -11  10   1       25.54       24.35      1.51 o 
 -10  10   1        3.49        1.71      0.95 o 
  -9  10   1       99.74       96.11      2.34 o 
  -8  10   1      192.96      200.91      2.99 o 
  -7  10   1        2.37        1.46      0.57 o 
  -6  10   1        0.92        0.16      0.50 o 
  -5  10   1      138.92      140.47      1.77 o 
  -4  10   1       76.10       68.50      1.16 o 
  -3  10   1       79.26       80.03      1.23 o 
  -2  10   1       49.87       49.36      0.94 o 
  -1  10   1      695.50      796.82      6.41 o 
   0  10   1       61.06       63.94      0.96 o 
   1  10   1      187.83      211.01      2.03 o 
   2  10   1        0.14        0.41      0.33 o 
   3  10   1      310.42      299.22      2.85 o 
   4  10   1       96.72       88.03      1.45 o 
   5  10   1        6.47        6.88      0.60 o 
   6  10   1       60.54       58.61      1.68 o 
   7  10   1      117.48      119.60      2.13 o 
   8  10   1       61.75       56.68      1.79 o 
   9  10   1        0.46       -0.03      0.84 o 
  10  10   1       58.65       64.40      2.07 o 
  11  10   1      101.86      101.55      2.67 o 
 -11  11   1        1.89        1.47      1.23 o 
 -10  11   1        8.99        8.71      1.14 o 
  -9  11   1        0.02       -0.79      0.79 o 
  -8  11   1       42.66       47.81      1.51 o 
  -7  11   1       72.24       79.03      1.74 o 
  -6  11   1       63.79       55.57      1.28 o 
  -5  11   1      129.78      123.83      2.25 o 
  -4  11   1        3.23        2.30      0.48 o 
  -3  11   1       33.80       32.36      0.89 o 
  -2  11   1      340.60      343.21      3.25 o 
  -1  11   1      564.59      620.94      5.23 o 
   0  11   1       64.04       79.69      1.24 o 
   1  11   1      328.31      347.98      2.88 o 
   2  11   1       51.97       47.70      1.06 o 
   3  11   1        5.70        4.95      0.61 o 
   4  11   1       15.49       13.60      0.72 o 
   5  11   1       22.67       22.64      0.87 o 
   6  11   1        2.35        2.11      0.66 o 
   7  11   1      118.88      115.68      2.15 o 
   8  11   1        0.00       -0.36      0.79 o 
   9  11   1        0.00        0.25      0.89 o 
  10  11   1        7.44        9.62      1.21 o 
  11  11   1       23.66       22.42      1.61 o 
 -11  12   1       28.23       34.16      2.33 o 
 -10  12   1       19.47       23.85      1.51 o 
  -9  12   1       13.33       14.31      1.23 o 
  -8  12   1       26.44       31.24      1.35 o 
  -7  12   1      114.83      121.03      2.03 o 
  -6  12   1       20.33       20.99      1.05 o 
  -5  12   1      135.87      137.63      2.06 o 
  -4  12   1        3.14        2.10      0.56 o 
  -3  12   1      458.34      452.26      4.14 o 
  -2  12   1       68.75       63.61      1.18 o 
  -1  12   1       26.66       31.87      0.88 o 
   0  12   1       44.25       47.60      1.02 o 
   1  12   1        0.84        0.92      0.43 o 
   2  12   1        1.81        1.54      0.52 o 
   3  12   1      451.40      448.65      4.45 o 
   4  12   1       50.68       48.62      1.19 o 
   5  12   1      427.12      395.10      4.11 o 
   6  12   1      127.06      121.45      2.21 o 
   7  12   1        1.05        1.72      1.12 o 
   8  12   1        9.72        8.64      1.38 o 
   9  12   1        5.48        4.29      1.02 o 
  10  12   1        8.79        8.77      1.59 o 
 -10  13   1        0.33        0.10      1.01 o 
  -9  13   1        8.49        7.99      1.17 o 
  -8  13   1       51.11       48.20      1.62 o 
  -7  13   1       58.11       59.87      1.68 o 
  -6  13   1        4.52        4.13      0.69 o 
  -5  13   1       22.62       24.95      1.01 o 
  -4  13   1       11.94       11.30      0.76 o 
  -3  13   1      158.28      159.05      2.04 o 
  -2  13   1      159.14      154.12      1.98 o 
  -1  13   1       51.96       48.62      1.10 o 
   0  13   1      122.90      122.85      1.91 o 
   1  13   1      187.72      191.15      2.50 o 
   2  13   1      408.53      389.26      3.77 o 
   3  13   1      146.29      132.44      1.98 o 
   4  13   1      133.12      135.10      2.05 o 
   5  13   1       31.50       29.38      1.21 o 
   6  13   1      101.28       98.07      2.02 o 
   7  13   1       13.66       12.02      1.18 o 
   8  13   1        9.02        9.31      1.17 o 
   9  13   1        0.14        0.52      1.16 o 
  10  13   1        9.81       11.26      1.35 o 
  -9  14   1        1.42        0.18      0.99 o 
  -8  14   1       34.67       37.65      1.70 o 
  -7  14   1       44.68       44.57      1.57 o 
  -6  14   1       61.11       58.29      1.47 o 
  -5  14   1       18.52       18.68      0.96 o 
  -4  14   1       45.49       47.97      1.53 o 
  -3  14   1       87.97       86.98      1.64 o 
  -2  14   1       30.85       29.74      0.95 o 
  -1  14   1        1.80        4.44      0.66 o 
   0  14   1       33.49       29.72      1.05 o 
   1  14   1        7.93        5.90      0.67 o 
   2  14   1      125.46      125.54      2.45 o 
   3  14   1      108.65       97.15      1.96 o 
   4  14   1        0.10       -0.59      0.59 o 
   5  14   1        0.96       -0.51      0.66 o 
   6  14   1       94.40       97.97      2.10 o 
   7  14   1      220.08      217.09      3.78 o 
   8  14   1       18.39       16.69      1.35 o 
   9  14   1       18.28       18.33      1.47 o 
  -9  15   1        9.46       10.43      2.54 o 
  -8  15   1       14.89       21.69      1.49 o 
  -7  15   1       40.11       42.27      1.58 o 
  -6  15   1        3.64        4.71      0.87 o 
  -5  15   1        1.23        0.33      0.66 o 
  -4  15   1       33.21       36.32      1.22 o 
  -3  15   1       11.96       10.70      0.82 o 
  -2  15   1        0.00       -0.65      0.65 o 
  -1  15   1        7.83        4.79      0.67 o 
   0  15   1        3.49        4.56      0.69 o 
   1  15   1       14.29       16.96      0.91 o 
   2  15   1        7.15        9.05      0.80 o 
   3  15   1       12.99       16.68      0.92 o 
   4  15   1       91.01       95.39      1.99 o 
   5  15   1       52.71       49.32      1.56 o 
   6  15   1       20.04       19.26      1.18 o 
   7  15   1       11.06       11.68      1.24 o 
   8  15   1       13.33       13.37      1.88 o 
  -8  16   1        3.81        3.79      1.16 o 
  -7  16   1       99.36       96.38      2.28 o 
  -6  16   1       23.84       25.94      2.17 o 
  -5  16   1      108.38      108.22      2.96 o 
  -4  16   1       23.77       24.30      1.22 o 
  -3  16   1      125.77      123.67      2.36 o 
  -2  16   1       85.06       84.24      1.78 o 
  -1  16   1       20.51       18.41      1.01 o 
   0  16   1        4.38        2.52      0.68 o 
   1  16   1      116.55      117.15      2.09 o 
   2  16   1      122.13      116.41      2.08 o 
   3  16   1      180.30      179.16      2.65 o 
   4  16   1       25.36       23.50      1.24 o 
   5  16   1       41.14       39.42      1.65 o 
   6  16   1       98.11       98.48      2.55 o 
   7  16   1        3.96        6.37      1.18 o 
   8  16   1        0.36       -0.31      0.99 o 
  -7  17   1        2.80        3.67      1.00 o 
  -6  17   1        5.26        4.38      0.99 o 
  -5  17   1       64.95       68.99      1.89 o 
  -4  17   1       34.47       35.34      1.43 o 
  -3  17   1       17.07       16.95      1.14 o 
  -2  17   1        0.90        0.09      0.71 o 
  -1  17   1        0.49        0.26      0.68 o 
   0  17   1        8.73       10.06      0.92 o 
   1  17   1       11.98       12.62      0.94 o 
   2  17   1       16.92       19.04      1.57 o 
   3  17   1       18.16       19.67      1.07 o 
   4  17   1       37.54       39.11      1.54 o 
   5  17   1       56.02       59.98      1.82 o 
   6  17   1       67.05       68.49      2.40 o 
   7  17   1        9.56       10.80      1.59 o 
  -6  18   1       14.27       16.87      1.40 o 
  -5  18   1        7.00        6.07      1.16 o 
  -4  18   1        1.98        1.78      0.86 o 
  -3  18   1        1.28        1.42      0.77 o 
  -2  18   1        3.26        2.05      0.78 o 
  -1  18   1       11.53       12.73      1.02 o 
   0  18   1       35.05       37.64      1.39 o 
   1  18   1       22.50       25.65      1.23 o 
   2  18   1       42.40       47.19      1.51 o 
   3  18   1       48.51       50.34      1.56 o 
   4  18   1       20.30       21.16      1.33 o 
   5  18   1        4.47        5.83      1.15 o 
  -4  19   1        5.71        6.73      1.17 o 
  -3  19   1        5.15        3.89      1.09 o 
  -2  19   1        0.87        0.56      0.87 o 
  -1  19   1        0.00       -0.72      0.72 o 
   0  19   1        0.60        1.72      0.82 o 
   1  19   1       12.92       13.92      1.08 o 
   2  19   1       25.35       25.29      1.62 o 
   3  19   1        8.25        6.78      1.22 o 
   4  19   1        1.64        1.53      1.03 o 
 -13   0   2       90.23      111.70      3.19 o 
 -12   0   2        0.63        2.96      2.13 o 
 -11   0   2       24.70       19.17      1.94 o 
 -10   0   2       15.87       10.71      0.84 o 
  -9   0   2       57.97       45.74      1.24 o 
  -8   0   2       37.87       46.87      1.32 o 
  -7   0   2      131.01      149.24      2.31 o 
  -6   0   2      320.47      277.86      3.43 o 
  -5   0   2       80.77       56.49      1.17 o 
  -4   0   2      267.83      279.65      6.36 o 
  -3   0   2      241.04      278.65      3.61 o 
  -2   0   2        2.42        2.36      0.35 o 
   2   0   2       34.19       32.52      0.86 o 
   3   0   2       73.74       96.90      2.95 o 
   4   0   2       64.59       89.29      1.37 o 
   5   0   2      133.99      112.85      1.91 o 
   6   0   2      531.20      464.96      7.46 o 
   7   0   2        5.45        9.40      0.72 o 
   8   0   2      599.07      572.55      7.85 o 
   9   0   2      140.30      115.46      2.77 o 
  10   0   2       17.70       21.55      1.52 o 
  11   0   2        0.00       -1.11      2.32 o 
  12   0   2        0.89        1.34      1.46 o 
  13   0   2       70.71       80.77      3.65 o 
 -13   1   2        3.93        4.76      0.98 o 
 -12   1   2       22.09       26.79      1.33 o 
 -11   1   2        5.03        2.20      0.58 o 
 -10   1   2       15.70       11.42      0.59 o 
  -9   1   2        0.01       -0.38      0.38 o 
  -8   1   2       33.08       30.31      0.75 o 
  -7   1   2       13.40        9.13      0.67 o 
  -6   1   2        5.55       12.51      0.47 o 
  -5   1   2       10.63       10.77      0.42 o 
  -4   1   2      659.36      672.54      6.47 o 
  -3   1   2      757.73      717.50      5.98 o 
  -2   1   2     3317.35     3296.57     26.01 o 
   2   1   2      291.22      319.81      4.32 o 
   3   1   2      318.28      330.87      3.17 o 
   4   1   2      130.43      179.52      1.56 o 
   5   1   2      401.85      383.54      3.15 o 
   6   1   2      152.94      140.53      1.49 o 
   7   1   2      574.04      553.53      4.40 o 
   8   1   2      568.47      557.82      4.92 o 
   9   1   2        6.08        4.84      0.71 o 
  10   1   2       46.92       44.30      1.49 o 
  11   1   2        5.94        6.80      0.99 o 
  12   1   2        1.20        0.72      1.04 o 
  13   1   2        5.24        6.94      1.63 o 
 -13   2   2        0.74       -1.10      1.10 o 
 -12   2   2       16.20       16.72      1.13 o 
 -11   2   2        2.73        2.07      0.62 o 
 -10   2   2       43.33       46.33      1.24 o 
  -9   2   2        0.00       -0.47      0.47 o 
  -8   2   2       24.79       28.01      0.74 o 
  -7   2   2       37.80       42.06      0.78 o 
  -6   2   2      168.19      169.95      1.59 o 
  -5   2   2      670.52      716.84      4.98 o 
  -4   2   2     5199.75     5269.48     33.65 o 
  -3   2   2     1475.72     1535.46     15.88 o 
  -2   2   2     2741.33     2740.25     19.99 o 
   1   2   2     1005.99     1057.88      7.97 o 
   2   2   2      655.81      733.84      5.64 o 
   3   2   2       46.06       63.29      0.84 o 
   4   2   2      160.93      186.69      1.72 o 
   5   2   2       27.59       34.72      0.56 o 
   6   2   2       53.95       48.04      0.81 o 
   7   2   2       25.33       21.98      0.76 o 
   8   2   2       28.67       25.90      0.98 o 
   9   2   2        1.61        2.20      0.75 o 
  10   2   2        4.84        3.36      0.91 o 
  11   2   2        3.00        3.38      0.94 o 
  12   2   2        0.37        0.62      0.91 o 
  13   2   2        9.05        8.12      1.33 o 
 -13   3   2        1.76        0.47      1.23 o 
 -12   3   2       57.39       61.88      2.18 o 
 -11   3   2       29.85       28.69      1.36 o 
 -10   3   2       57.55       50.82      1.10 o 
  -9   3   2        6.26        2.82      0.50 o 
  -8   3   2      200.24      179.48      1.92 o 
  -7   3   2       65.07       79.72      1.05 o 
  -6   3   2        0.95        4.51      0.33 o 
  -5   3   2       12.16       12.30      0.40 o 
  -4   3   2        0.00        2.94      0.44 o 
  -3   3   2        4.32        3.14      0.28 o 
  -2   3   2     1218.50     1233.94     10.81 o 
  -1   3   2     4593.72     4273.82     46.16 o 
   0   3   2     6883.67     6059.69     97.67 o 
   1   3   2     1363.82     1513.10     11.16 o 
   2   3   2      341.90      367.84      2.59 o 
   3   3   2      338.23      388.33      3.12 o 
   4   3   2      420.81      441.32      3.84 o 
   5   3   2      196.99      207.59      2.43 o 
   6   3   2      219.32      222.93      2.17 o 
   7   3   2     1049.94     1044.90      9.17 o 
   8   3   2      518.69      496.94      4.87 o 
   9   3   2        4.76        5.34      0.80 o 
  10   3   2        7.59        7.46      0.94 o 
  11   3   2       32.91       37.19      1.51 o 
  12   3   2        2.49        1.10      0.98 o 
  13   3   2       10.18       11.33      1.17 o 
 -13   4   2       72.05       70.37      3.40 o 
 -12   4   2       16.37       17.44      1.16 o 
 -11   4   2       10.44        9.74      0.93 o 
 -10   4   2      140.01      127.05      1.99 o 
  -9   4   2      110.89       93.67      1.24 o 
  -8   4   2        8.98       14.38      0.55 o 
  -7   4   2       50.09       48.80      0.83 o 
  -6   4   2       11.09       14.40      0.54 o 
  -5   4   2        1.36        3.03      0.32 o 
  -4   4   2     2917.75     3001.96     28.60 o 
  -3   4   2      610.98      643.06      5.44 o 
  -2   4   2      145.31      140.85      2.66 o 
  -1   4   2     4233.02     4322.46     37.10 o 
   0   4   2      574.55      652.50      5.93 o 
   1   4   2      716.77      809.75      6.12 o 
   2   4   2      903.65      976.69      6.86 o 
   3   4   2      347.92      351.59      2.59 o 
   4   4   2        5.60        4.89      0.35 o 
   5   4   2       69.21       65.70      0.90 o 
   6   4   2      260.33      228.98      2.17 o 
   7   4   2       53.89       47.83      1.25 o 
   8   4   2      267.15      260.28      3.29 o 
   9   4   2        1.74        0.61      0.56 o 
  10   4   2       32.71       35.29      1.43 o 
  11   4   2        5.97        6.34      0.92 o 
  12   4   2       27.26       27.49      1.53 o 
  13   4   2        0.97        0.52      1.10 o 
 -13   5   2       31.12       37.16      2.77 o 
 -12   5   2        1.59       -0.09      0.80 o 
 -11   5   2        4.38        1.87      0.78 o 
 -10   5   2        0.04        0.21      0.51 o 
  -9   5   2       10.09       11.80      0.65 o 
  -8   5   2      212.17      176.07      1.92 o 
  -7   5   2      180.60      175.28      1.61 o 
  -6   5   2       30.24       39.12      0.70 o 
  -5   5   2        7.86       10.25      0.38 o 
  -4   5   2     1123.22     1167.68      8.84 o 
  -3   5   2     2407.55     2490.03     18.18 o 
  -2   5   2      972.71     1174.97      9.53 o 
  -1   5   2      269.26      292.78      2.96 o 
   0   5   2        0.42        1.66      0.22 o 
   1   5   2       46.77       68.39      1.17 o 
   2   5   2       13.67       19.57      0.46 o 
   3   5   2       98.87      105.11      1.33 o 
   4   5   2     2484.07     2673.77     18.23 o 
   5   5   2      187.88      221.39      1.92 o 
   6   5   2        7.51        7.48      0.75 o 
   7   5   2       23.27       31.96      1.01 o 
   8   5   2       90.81       84.24      1.58 o 
   9   5   2        0.44       -0.15      0.55 o 
  10   5   2      141.09      141.66      2.33 o 
  11   5   2       30.82       34.33      1.55 o 
  12   5   2        9.44       10.15      1.21 o 
 -13   6   2        7.37        6.43      1.48 o 
 -12   6   2        0.38        0.05      0.91 o 
 -11   6   2       20.29       21.68      1.37 o 
 -10   6   2       10.12       11.93      0.97 o 
  -9   6   2      198.73      187.60      4.34 o 
  -8   6   2        3.32        2.28      0.50 o 
  -7   6   2      230.20      237.54      2.48 o 
  -6   6   2       64.94       64.61      1.07 o 
  -5   6   2      719.25      715.06      5.74 o 
  -4   6   2     1443.58     1531.39     11.48 o 
  -3   6   2      240.51      283.39      2.68 o 
  -2   6   2      706.77      807.68      6.25 o 
  -1   6   2      408.95      471.63      3.82 o 
   0   6   2       41.73       58.65      1.41 o 
   1   6   2     3893.28     4116.84     27.86 o 
   2   6   2       22.55       39.75      0.71 o 
   3   6   2        1.67        2.61      0.32 o 
   4   6   2        2.44        2.72      0.35 o 
   5   6   2        2.20        1.58      0.33 o 
   6   6   2      125.44      127.64      1.61 o 
   7   6   2      156.53      140.78      2.16 o 
   8   6   2       68.67       72.06      1.47 o 
   9   6   2        0.27       -0.53      0.53 o 
  10   6   2        1.56        2.58      0.87 o 
  11   6   2        1.94        0.32      0.90 o 
  12   6   2        8.89       11.13      1.24 o 
 -12   7   2        6.79        6.82      1.42 o 
 -11   7   2       48.87       48.45      1.80 o 
 -10   7   2       40.79       35.22      1.33 o 
  -9   7   2       48.28       41.72      2.26 o 
  -8   7   2      332.20      316.89      3.48 o 
  -7   7   2       25.08       25.40      0.81 o 
  -6   7   2        5.53        6.62      0.55 o 
  -5   7   2       64.56       63.76      1.05 o 
  -4   7   2      119.92      114.48      1.39 o 
  -3   7   2        9.36       14.32      0.54 o 
  -2   7   2        1.15        7.61      0.39 o 
  -1   7   2      892.66      936.20      7.37 o 
   0   7   2     2172.08     2419.89     16.59 o 
   1   7   2      203.94      248.09      2.24 o 
   2   7   2      751.06      824.78      6.39 o 
   3   7   2      470.08      522.36      4.60 o 
   4   7   2       16.61       14.63      0.80 o 
   5   7   2      402.36      413.19      3.60 o 
   6   7   2       33.04       28.99      0.95 o 
   7   7   2      154.84      143.17      2.22 o 
   8   7   2      115.67      102.55      1.92 o 
   9   7   2       41.95       41.02      1.56 o 
  10   7   2        2.21        0.73      0.73 o 
  11   7   2        3.83        3.57      1.22 o 
  12   7   2        7.59        9.81      1.47 o 
 -12   8   2        8.01        9.34      1.50 o 
 -11   8   2        1.36       -0.21      0.89 o 
 -10   8   2        0.07       -0.73      0.73 o 
  -9   8   2       47.42       52.85      1.34 o 
  -8   8   2       39.13       52.26      1.38 o 
  -7   8   2       59.93       51.85      1.09 o 
  -6   8   2      146.14      158.12      1.90 o 
  -5   8   2      358.48      346.12      3.76 o 
  -4   8   2       43.32       47.76      0.90 o 
  -3   8   2        2.88        3.63      0.37 o 
  -2   8   2      586.31      630.76      5.11 o 
  -1   8   2      114.37      117.14      1.38 o 
   0   8   2        2.44        7.70      0.37 o 
   1   8   2        2.54        5.78      0.48 o 
   2   8   2       24.24       18.16      0.51 o 
   3   8   2      107.71      108.73      1.63 o 
   4   8   2        6.91        5.97      0.42 o 
   5   8   2        7.25        9.74      0.61 o 
   6   8   2      165.62      170.20      2.18 o 
   7   8   2       58.68       55.92      1.68 o 
   8   8   2       12.35       12.02      1.03 o 
   9   8   2       42.34       38.21      1.54 o 
  10   8   2       46.12       49.63      1.84 o 
  11   8   2      252.18      259.02      4.56 o 
  12   8   2       60.85       64.92      2.41 o 
 -12   9   2        1.69        1.49      1.60 o 
 -11   9   2        0.56       -0.89      0.89 o 
 -10   9   2        7.72        7.95      1.04 o 
  -9   9   2       10.30       15.60      0.99 o 
  -8   9   2       68.41       54.97      1.32 o 
  -7   9   2      106.13      100.08      1.68 o 
  -6   9   2       28.11       30.79      0.88 o 
  -5   9   2       25.17       26.54      0.80 o 
  -4   9   2      297.34      291.77      2.82 o 
  -3   9   2      262.37      271.60      2.70 o 
  -2   9   2       35.91       50.03      1.73 o 
  -1   9   2      208.65      236.52      2.33 o 
   0   9   2        1.41        5.34      0.36 o 
   1   9   2      160.95      191.87      1.85 o 
   2   9   2       92.30       85.35      1.10 o 
   3   9   2       21.99       21.93      0.67 o 
   4   9   2     1770.15     1759.75     19.30 o 
   5   9   2      232.21      224.25      3.53 o 
   6   9   2        0.04       -0.11      0.70 o 
   7   9   2       17.61       21.22      1.18 o 
   8   9   2       14.20       10.52      1.02 o 
   9   9   2       13.01       11.63      1.66 o 
  10   9   2      106.35      116.07      2.71 o 
  11   9   2       43.51       55.23      3.44 o 
 -11  10   2        1.62        2.68      1.25 o 
 -10  10   2        9.70        7.43      1.04 o 
  -9  10   2        2.74        1.49      0.74 o 
  -8  10   2        0.32        0.37      0.60 o 
  -7  10   2        8.49        8.48      0.71 o 
  -6  10   2       15.69       13.82      0.75 o 
  -5  10   2      408.90      390.11      3.64 o 
  -4  10   2      473.53      484.19      4.28 o 
  -3  10   2       80.90       71.34      1.16 o 
  -2  10   2      354.14      399.70      3.61 o 
  -1  10   2      532.89      541.44      4.61 o 
   0  10   2       64.98       67.55      1.00 o 
   1  10   2      283.92      276.88      2.49 o 
   2  10   2        0.31       -0.28      0.28 o 
   3  10   2       28.67       31.42      1.13 o 
   4  10   2        0.15        0.51      0.44 o 
   5  10   2       21.36       21.53      0.95 o 
   6  10   2        7.73        5.40      0.68 o 
   7  10   2       22.54       20.07      1.21 o 
   8  10   2      131.04      134.71      2.73 o 
   9  10   2        0.08       -0.68      0.85 o 
  10  10   2       67.27       64.93      2.12 o 
  11  10   2       23.32       22.56      1.71 o 
 -11  11   2        0.02       -0.22      1.21 o 
 -10  11   2       21.86       23.00      1.45 o 
  -9  11   2       49.61       44.51      1.50 o 
  -8  11   2        4.65        2.31      0.66 o 
  -7  11   2       59.96       59.99      1.39 o 
  -6  11   2       37.59       40.59      1.14 o 
  -5  11   2        2.43        2.93      0.51 o 
  -4  11   2       42.08       45.60      1.02 o 
  -3  11   2       13.30       11.57      0.60 o 
  -2  11   2       95.97       83.73      1.31 o 
  -1  11   2      272.84      259.59      2.65 o 
   0  11   2       32.23       41.73      0.95 o 
   1  11   2        0.00       -0.32      0.32 o 
   2  11   2       26.11       26.66      0.85 o 
   3  11   2        5.54        3.83      0.52 o 
   4  11   2        2.13        1.87      0.67 o 
   5  11   2      265.11      254.66      3.73 o 
   6  11   2        1.57        2.06      0.66 o 
   7  11   2       31.75       32.34      1.47 o 
   8  11   2       46.74       40.73      1.65 o 
   9  11   2       60.78       59.53      1.97 o 
  10  11   2       13.59       12.27      1.32 o 
  11  11   2        0.02       -1.14      1.14 o 
 -11  12   2       15.02       13.98      2.66 o 
 -10  12   2       35.34       38.10      1.79 o 
  -9  12   2        1.07        0.86      0.79 o 
  -8  12   2      100.09      105.58      2.18 o 
  -7  12   2       86.18       89.16      1.73 o 
  -6  12   2        5.53        3.93      0.64 o 
  -5  12   2      100.01      103.02      1.76 o 
  -4  12   2       64.74       66.26      1.25 o 
  -3  12   2       42.16       40.92      1.00 o 
  -2  12   2      217.79      217.47      2.42 o 
  -1  12   2        0.63       -0.41      0.41 o 
   0  12   2       34.37       37.74      0.95 o 
   1  12   2      140.68      134.54      1.65 o 
   2  12   2      203.29      204.89      2.64 o 
   3  12   2      195.12      189.90      2.40 o 
   4  12   2        1.88        1.67      0.53 o 
   5  12   2        0.09       -0.60      0.60 o 
   6  12   2       30.24       31.39      1.21 o 
   7  12   2       53.28       49.79      1.73 o 
   8  12   2       35.07       36.66      1.63 o 
   9  12   2       25.35       22.95      1.46 o 
  10  12   2       25.72       28.38      1.69 o 
 -10  13   2        4.15        7.70      1.46 o 
  -9  13   2        0.27       -0.87      0.87 o 
  -8  13   2       41.22       42.02      1.50 o 
  -7  13   2        5.32        6.98      0.76 o 
  -6  13   2        6.75        6.31      0.72 o 
  -5  13   2       32.01       33.29      1.17 o 
  -4  13   2       20.63       22.41      0.94 o 
  -3  13   2        0.14        0.14      0.48 o 
  -2  13   2       27.89       24.12      0.85 o 
  -1  13   2        7.29       11.31      0.67 o 
   0  13   2      165.01      148.67      1.93 o 
   1  13   2       43.84       45.71      1.11 o 
   2  13   2      477.17      480.51      4.80 o 
   3  13   2       26.57       26.78      1.14 o 
   4  13   2      650.03      639.14      6.73 o 
   5  13   2      199.67      192.71      2.89 o 
   6  13   2        1.87        0.39      0.90 o 
   7  13   2        7.31        7.46      1.01 o 
   8  13   2        0.36        1.25      0.99 o 
   9  13   2        0.55       -0.93      0.93 o 
  10  13   2      114.50      124.01      4.84 o 
  -9  14   2        0.60       -0.70      0.97 o 
  -8  14   2       62.01       63.47      1.87 o 
  -7  14   2       29.94       32.72      1.23 o 
  -6  14   2      130.35      128.79      2.17 o 
  -5  14   2        3.97        3.52      0.68 o 
  -4  14   2      112.88      119.06      2.01 o 
  -3  14   2      106.78      107.75      1.70 o 
  -2  14   2        0.78        1.26      0.53 o 
  -1  14   2       90.68       88.23      1.67 o 
   0  14   2      368.03      354.25      3.62 o 
   1  14   2        6.21        6.81      0.82 o 
   2  14   2      121.35      116.04      1.91 o 
   3  14   2      204.85      201.55      2.68 o 
   4  14   2        3.24        3.32      0.66 o 
   5  14   2        0.04        0.50      0.66 o 
   6  14   2       10.75       11.88      1.42 o 
   7  14   2        2.09       -0.47      0.91 o 
   8  14   2       60.35       63.18      2.11 o 
   9  14   2        3.09        3.07      1.15 o 
  -9  15   2        4.73        3.26      1.15 o 
  -8  15   2        7.69        7.45      1.03 o 
  -7  15   2       37.78       37.30      1.54 o 
  -6  15   2       27.25       29.35      1.34 o 
  -5  15   2        5.61        6.42      1.00 o 
  -4  15   2        2.36        2.06      0.72 o 
  -3  15   2        1.50        1.03      0.64 o 
  -2  15   2       23.16       20.86      1.08 o 
  -1  15   2       10.10       10.22      0.83 o 
   0  15   2        0.50        0.57      0.63 o 
   1  15   2       26.11       27.03      1.10 o 
   2  15   2       13.38       14.16      0.88 o 
   3  15   2       27.02       23.73      1.04 o 
   4  15   2       22.10       24.36      1.19 o 
   5  15   2      154.85      154.19      2.46 o 
   6  15   2        1.03        1.74      0.88 o 
   7  15   2        9.99       10.47      1.22 o 
   8  15   2        0.22       -0.50      1.02 o 
  -8  16   2       20.12       21.58      1.39 o 
  -7  16   2        6.33        5.59      1.01 o 
  -6  16   2       21.17       19.41      1.10 o 
  -5  16   2       49.68       56.12      1.60 o 
  -4  16   2       47.93       46.05      1.40 o 
  -3  16   2       35.82       35.49      1.39 o 
  -2  16   2       23.52       22.47      1.16 o 
  -1  16   2       30.43       35.91      1.16 o 
   0  16   2      127.74      126.83      2.17 o 
   1  16   2      376.23      350.61      4.07 o 
   2  16   2       43.58       44.63      1.37 o 
   3  16   2        0.17        0.09      0.71 o 
   4  16   2        0.75       -0.18      0.70 o 
   5  16   2       15.52       18.00      1.17 o 
   6  16   2       57.91       62.52      2.06 o 
   7  16   2        0.94       -0.84      0.84 o 
  -7  17   2       15.18       18.31      1.31 o 
  -6  17   2       27.84       26.56      1.42 o 
  -5  17   2       81.34       84.61      1.89 o 
  -4  17   2       10.04        9.31      1.02 o 
  -3  17   2      138.13      133.73      2.93 o 
  -2  17   2      114.13      110.99      2.32 o 
  -1  17   2       23.23       20.48      1.09 o 
   0  17   2        6.24        6.25      0.83 o 
   1  17   2        3.22        2.02      0.73 o 
   2  17   2        4.37        5.11      0.81 o 
   3  17   2        0.03       -0.52      0.75 o 
   4  17   2        4.50        5.36      0.90 o 
   5  17   2       22.78       25.54      1.54 o 
   6  17   2        0.87        1.00      0.98 o 
  -5  18   2        6.29        5.31      0.99 o 
  -4  18   2       14.53       14.51      1.51 o 
  -3  18   2        5.11        6.35      0.98 o 
  -2  18   2        5.20        3.89      0.93 o 
  -1  18   2       35.13       34.07      1.35 o 
   0  18   2       39.29       42.96      1.48 o 
   1  18   2        1.60       -0.54      0.72 o 
   2  18   2        2.96        2.08      0.80 o 
   3  18   2        4.10        2.54      0.91 o 
   4  18   2        0.34        1.09      0.89 o 
   5  18   2        5.55        4.98      1.35 o 
  -4  19   2        0.00        0.51      1.01 o 
  -3  19   2       14.95       12.73      1.31 o 
  -2  19   2        0.26        1.54      1.05 o 
  -1  19   2       13.83       12.62      1.06 o 
   0  19   2        8.98        9.52      1.11 o 
   1  19   2        0.34        1.96      0.93 o 
   2  19   2       24.03       28.33      1.67 o 
   3  19   2       27.95       29.61      1.73 o 
 -13   1   3        7.51        3.00      2.44 o 
 -12   1   3       13.68       15.86      0.90 o 
 -11   1   3        0.30       -0.47      0.47 o 
 -10   1   3       72.84       67.33      1.18 o 
  -9   1   3       18.14       17.91      0.69 o 
  -8   1   3       45.92       48.52      0.92 o 
  -7   1   3       13.47       17.73      0.59 o 
  -6   1   3       28.06       27.15      0.65 o 
  -5   1   3      123.47      151.20      1.61 o 
  -4   1   3     1057.69     1178.16      9.71 o 
  -3   1   3      234.44      248.21      2.41 o 
  -2   1   3        2.26        3.56      0.31 o 
  -1   1   3        0.04       -0.06      0.18 o 
   0   1   3      698.72      723.75      5.47 o 
   1   1   3      148.58      164.38      1.52 o 
   2   1   3     1114.86     1194.67     10.86 o 
   3   1   3        2.79        4.24      0.34 o 
   4   1   3      302.00      312.10      2.75 o 
   5   1   3       79.92       87.94      1.08 o 
   6   1   3       87.51       86.40      1.16 o 
   7   1   3     1372.63     1316.15     11.04 o 
   8   1   3       80.47       79.11      1.76 o 
   9   1   3      121.00      117.70      2.23 o 
  10   1   3        9.06       10.33      1.09 o 
  11   1   3       90.04       89.85      2.41 o 
  12   1   3       11.64        7.83      1.25 o 
  13   1   3        2.04       -0.39      1.14 o 
 -13   2   3       16.41       15.35      3.08 o 
 -12   2   3        0.45       -0.92      0.92 o 
 -11   2   3       39.22       39.82      1.08 o 
 -10   2   3       51.34       54.76      1.18 o 
  -9   2   3      661.89      611.76      4.48 o 
  -8   2   3      426.78      358.04      2.85 o 
  -7   2   3       15.28       12.91      0.49 o 
  -6   2   3     1047.52     1088.99      7.06 o 
  -5   2   3       82.59       78.35      1.05 o 
  -4   2   3       67.14       70.46      1.03 o 
  -3   2   3     1686.14     1712.83     12.90 o 
  -2   2   3     1434.10     1484.50     11.97 o 
  -1   2   3     2301.19     2240.59     17.81 o 
   0   2   3     6713.55     5862.54     50.29 o 
   1   2   3      519.73      598.69      4.57 o 
   2   2   3       40.77       40.69      0.64 o 
   3   2   3     4346.32     4628.13     33.40 o 
   4   2   3      688.21      755.63      6.97 o 
   5   2   3       58.58       44.43      0.78 o 
   6   2   3      328.40      300.97      3.73 o 
   7   2   3        0.07       -0.03      0.70 o 
   8   2   3      239.49      224.96      3.11 o 
   9   2   3        9.86       10.16      0.93 o 
  10   2   3        1.21        1.58      0.82 o 
  11   2   3      173.94      190.36      3.55 o 
  12   2   3        4.29        1.69      1.59 o 
  13   2   3        1.09       -0.38      1.16 o 
 -13   3   3       10.20        9.55      2.32 o 
 -12   3   3       25.71       24.77      1.65 o 
 -11   3   3       27.51       29.48      1.74 o 
 -10   3   3      110.94      112.06      1.60 o 
  -9   3   3      152.24      178.77      1.91 o 
  -8   3   3       52.39       62.72      1.02 o 
  -7   3   3      103.30      100.90      1.21 o 
  -6   3   3       36.99       52.44      0.73 o 
  -5   3   3       31.89       30.19      0.53 o 
  -4   3   3       42.98       55.45      0.75 o 
  -3   3   3      158.94      172.03      1.83 o 
  -2   3   3     1177.93     1189.80     10.50 o 
  -1   3   3     1114.21     1119.11      9.00 o 
   0   3   3      159.46      209.34      2.62 o 
   1   3   3       14.60        6.19      0.26 o 
   2   3   3      393.31      413.94      2.97 o 
   3   3   3     4365.72     4481.99     30.45 o 
   4   3   3      996.21     1047.25      8.03 o 
   5   3   3        6.63       12.79      0.46 o 
   6   3   3      200.37      194.84      2.51 o 
   7   3   3      840.34      784.35      7.01 o 
   8   3   3       35.33       31.65      1.23 o 
   9   3   3        2.76        0.71      0.74 o 
  10   3   3       21.64       22.95      1.26 o 
  11   3   3        6.80        6.57      1.06 o 
  12   3   3       15.90       11.55      1.39 o 
 -13   4   3       65.63       76.84      2.70 o 
 -12   4   3       34.83       35.46      2.83 o 
 -11   4   3        5.81        6.59      0.86 o 
 -10   4   3        2.50        2.04      0.78 o 
  -9   4   3       18.93       17.42      0.76 o 
  -8   4   3      324.12      299.58      2.61 o 
  -7   4   3       13.32       14.62      0.53 o 
  -6   4   3      612.43      608.74      4.94 o 
  -5   4   3      149.02      192.04      1.59 o 
  -4   4   3      285.44      300.77      2.69 o 
  -3   4   3        2.36        2.97      0.30 o 
  -2   4   3       80.37       70.59      1.33 o 
  -1   4   3       17.49       13.11      0.47 o 
   0   4   3       28.14       30.84      0.48 o 
   1   4   3       27.87       24.24      0.47 o 
   2   4   3     1693.42     1896.51     12.31 o 
   3   4   3     1040.78     1102.68      7.40 o 
   4   4   3      677.77      626.14      4.72 o 
   5   4   3      273.05      277.48      2.45 o 
   6   4   3     1576.80     1543.34     11.78 o 
   7   4   3      194.59      190.43      2.42 o 
   8   4   3        9.33        7.96      0.68 o 
   9   4   3       12.09       13.61      0.97 o 
  10   4   3       32.19       34.64      1.32 o 
  11   4   3       38.90       37.76      1.48 o 
  12   4   3        5.92        5.88      0.99 o 
 -13   5   3        2.74        1.72      1.35 o 
 -12   5   3       33.26       33.98      1.96 o 
 -11   5   3       72.95       69.70      1.82 o 
 -10   5   3        0.04       -0.51      0.51 o 
  -9   5   3       34.05       34.38      0.93 o 
  -8   5   3       21.86       20.31      0.72 o 
  -7   5   3      127.03      129.60      1.65 o 
  -6   5   3      282.99      288.03      3.85 o 
  -5   5   3      561.63      602.37      4.57 o 
  -4   5   3      735.18      764.45      6.01 o 
  -3   5   3      632.24      726.74      6.18 o 
  -2   5   3      756.51      815.87      6.83 o 
  -1   5   3     2376.03     2701.98     19.83 o 
   0   5   3     1723.54     1870.12     13.78 o 
   1   5   3      120.42      129.24      1.42 o 
   2   5   3      531.55      570.98      4.00 o 
   3   5   3     1502.95     1686.73     11.71 o 
   4   5   3      307.52      327.79      2.67 o 
   5   5   3       25.75       20.52      0.65 o 
   6   5   3      250.23      218.71      2.54 o 
   7   5   3      824.73      788.43      6.59 o 
   8   5   3        1.28       -0.48      0.60 o 
   9   5   3        3.45        3.49      0.74 o 
  10   5   3        6.97        7.53      1.45 o 
  11   5   3       10.54       11.51      1.07 o 
  12   5   3        0.00       -0.36      0.94 o 
 -13   6   3        0.39        0.20      1.24 o 
 -12   6   3       14.59       18.78      1.83 o 
 -11   6   3       32.60       31.15      1.76 o 
 -10   6   3       27.40       27.36      1.08 o 
  -9   6   3       31.66       25.96      0.93 o 
  -8   6   3        5.86       12.58      0.67 o 
  -7   6   3       20.38       15.40      0.66 o 
  -6   6   3       55.74       57.36      1.04 o 
  -5   6   3       47.66       70.61      1.08 o 
  -4   6   3       72.20       74.99      1.05 o 
  -3   6   3      177.81      194.35      1.91 o 
  -2   6   3      303.59      316.70      2.59 o 
  -1   6   3        2.60        7.69      0.44 o 
   0   6   3      193.31      253.93      1.99 o 
   1   6   3      125.96      123.92      1.25 o 
   2   6   3      161.30      189.80      1.72 o 
   3   6   3      451.22      472.92      3.66 o 
   4   6   3       46.79       46.97      0.79 o 
   5   6   3       36.42       38.17      0.87 o 
   6   6   3        0.82        0.94      0.54 o 
   7   6   3       19.09       14.75      0.79 o 
   8   6   3        5.16        2.29      0.57 o 
   9   6   3        9.57        9.36      0.75 o 
  10   6   3        2.15        0.87      0.73 o 
  11   6   3      168.17      179.52      3.21 o 
  12   6   3       14.47       14.69      1.77 o 
 -12   7   3       46.72       51.84      2.35 o 
 -11   7   3       10.37       10.85      1.33 o 
 -10   7   3       19.66       21.71      1.14 o 
  -9   7   3        9.53        9.10      0.90 o 
  -8   7   3       50.59       34.94      0.97 o 
  -7   7   3        1.12        0.72      0.43 o 
  -6   7   3      368.59      336.79      3.19 o 
  -5   7   3        0.03        2.74      0.62 o 
  -4   7   3      281.57      259.60      2.50 o 
  -3   7   3      250.21      284.54      2.45 o 
  -2   7   3      439.52      503.64      4.17 o 
  -1   7   3     1835.37     1976.82     14.63 o 
   0   7   3     2251.79     2351.32     15.24 o 
   1   7   3        0.23        2.43      0.28 o 
   2   7   3      843.30      861.14      6.29 o 
   3   7   3     2437.17     2691.44     18.51 o 
   4   7   3      292.17      294.56      3.36 o 
   5   7   3       71.38       66.55      1.20 o 
   6   7   3       37.22       41.25      1.23 o 
   7   7   3      266.59      252.07      3.25 o 
   8   7   3        2.88        3.55      0.67 o 
   9   7   3       22.44       22.57      1.07 o 
  10   7   3       11.27        9.52      1.46 o 
  11   7   3       13.33       12.27      1.42 o 
  12   7   3        2.09        0.78      1.38 o 
 -12   8   3       83.69       88.37      2.95 o 
 -11   8   3       33.41       36.44      2.08 o 
 -10   8   3       57.82       58.94      1.68 o 
  -9   8   3       41.34       44.78      1.27 o 
  -8   8   3       90.69       79.88      1.55 o 
  -7   8   3       31.03       37.51      0.97 o 
  -6   8   3      585.54      582.99      5.01 o 
  -5   8   3       13.60       11.19      0.58 o 
  -4   8   3       17.01       19.49      0.63 o 
  -3   8   3       23.86       29.21      0.70 o 
  -2   8   3       41.38       36.82      0.77 o 
  -1   8   3      165.80      169.20      1.79 o 
   0   8   3      259.44      288.73      2.30 o 
   1   8   3      198.51      215.30      1.98 o 
   2   8   3     1211.94     1267.33      9.05 o 
   3   8   3      160.05      144.20      1.52 o 
   4   8   3       66.33       52.25      0.92 o 
   5   8   3       86.01       80.93      1.78 o 
   6   8   3      672.31      616.88      6.48 o 
   7   8   3       90.24       77.81      1.67 o 
   8   8   3       23.01       21.43      1.32 o 
   9   8   3        2.55        1.34      0.75 o 
  10   8   3       12.63       13.51      1.39 o 
  11   8   3       21.70       22.63      1.88 o 
 -12   9   3       51.68       55.80      3.03 o 
 -11   9   3        0.39        1.82      1.23 o 
 -10   9   3       32.47       36.46      1.64 o 
  -9   9   3       27.60       30.64      1.13 o 
  -8   9   3       77.07       75.00      1.55 o 
  -7   9   3      205.87      200.97      2.35 o 
  -6   9   3       18.89       18.88      0.73 o 
  -5   9   3      316.40      307.29      3.01 o 
  -4   9   3       64.54       61.09      1.08 o 
  -3   9   3        0.73        0.97      0.36 o 
  -2   9   3      374.53      441.18      3.86 o 
  -1   9   3      594.86      646.56      5.30 o 
   0   9   3        1.72        7.79      0.37 o 
   1   9   3        4.57        9.67      0.47 o 
   2   9   3       23.28       23.95      0.60 o 
   3   9   3      464.82      440.46      3.63 o 
   4   9   3      259.25      246.13      2.71 o 
   5   9   3       10.88       15.18      0.71 o 
   6   9   3      325.68      287.38      4.78 o 
   7   9   3      175.64      162.58      2.90 o 
   8   9   3        9.04        5.95      0.92 o 
   9   9   3        1.75        0.92      0.90 o 
  10   9   3        0.25       -1.03      1.03 o 
  11   9   3       39.66       44.73      2.14 o 
 -11  10   3       25.29       26.10      1.85 o 
 -10  10   3        6.12        7.41      1.07 o 
  -9  10   3       87.10       94.04      2.05 o 
  -8  10   3       35.34       40.94      1.24 o 
  -7  10   3      179.55      168.90      2.35 o 
  -6  10   3        1.65        0.46      0.46 o 
  -5  10   3       68.52       70.22      1.25 o 
  -4  10   3        0.01       -0.40      0.40 o 
  -3  10   3        0.76        1.53      0.41 o 
  -2  10   3      376.26      383.93      3.52 o 
  -1  10   3       86.83       82.61      1.43 o 
   0  10   3      865.10      957.38      7.60 o 
   1  10   3       24.24       30.69      0.73 o 
   2  10   3        5.93       10.31      0.45 o 
   3  10   3      128.17      146.65      1.56 o 
   4  10   3        1.92        2.08      0.60 o 
   5  10   3        9.76       11.60      0.78 o 
   6  10   3        3.79        3.09      0.79 o 
   7  10   3       73.94       66.65      1.87 o 
   8  10   3        0.11       -0.13      0.80 o 
   9  10   3        0.33        0.29      0.89 o 
  10  10   3       13.36       15.44      1.17 o 
  11  10   3      116.94      115.04      3.72 o 
 -11  11   3        0.71        0.17      1.25 o 
 -10  11   3        9.92        9.45      1.77 o 
  -9  11   3        1.06       -0.18      0.72 o 
  -8  11   3        0.32       -0.58      0.58 o 
  -7  11   3       16.30       17.42      0.89 o 
  -6  11   3       28.78       28.65      1.04 o 
  -5  11   3       72.80       73.02      1.31 o 
  -4  11   3        8.92        6.88      0.57 o 
  -3  11   3        1.43        0.53      0.41 o 
  -2  11   3      147.07      156.49      1.91 o 
  -1  11   3       26.27       26.31      0.81 o 
   0  11   3      176.88      197.83      2.20 o 
   1  11   3       27.76       20.65      0.93 o 
   2  11   3       79.43       74.34      1.09 o 
   3  11   3      381.89      381.53      3.33 o 
   4  11   3       12.23       10.04      0.77 o 
   5  11   3        2.62        3.10      0.65 o 
   6  11   3       13.05       14.42      1.11 o 
   7  11   3       92.29       95.36      2.77 o 
   8  11   3        6.21        5.72      0.99 o 
   9  11   3       29.64       28.09      1.39 o 
  10  11   3        8.81        9.08      1.13 o 
 -11  12   3       24.50       27.13      2.19 o 
 -10  12   3       20.05       19.20      1.70 o 
  -9  12   3        0.18       -0.22      0.90 o 
  -8  12   3        0.00       -0.60      0.60 o 
  -7  12   3       61.84       60.86      1.47 o 
  -6  12   3      234.09      225.01      2.87 o 
  -5  12   3        4.68        3.83      0.59 o 
  -4  12   3      216.87      202.62      2.38 o 
  -3  12   3      257.50      262.26      2.80 o 
  -2  12   3        0.00        0.29      0.44 o 
  -1  12   3      304.46      290.06      2.97 o 
   0  12   3        0.60        0.50      0.44 o 
   1  12   3       25.56       28.13      0.88 o 
   2  12   3      424.44      411.26      3.63 o 
   3  12   3       34.04       34.11      0.93 o 
   4  12   3       27.97       26.76      1.19 o 
   5  12   3       58.83       58.17      2.01 o 
   6  12   3       77.39       71.60      2.60 o 
   7  12   3       22.35       26.05      1.42 o 
   8  12   3       33.16       34.17      1.61 o 
   9  12   3        2.58        2.59      0.95 o 
  10  12   3       38.82       34.46      1.90 o 
 -10  13   3        4.37        7.44      1.48 o 
  -9  13   3        3.65        2.10      0.99 o 
  -8  13   3        3.59        1.54      0.89 o 
  -7  13   3       28.03       27.02      1.12 o 
  -6  13   3       59.96       64.39      1.69 o 
  -5  13   3      407.82      390.12      4.21 o 
  -4  13   3      138.80      126.16      1.82 o 
  -3  13   3        6.24        9.79      0.72 o 
  -2  13   3      365.27      363.26      3.60 o 
  -1  13   3        4.59        8.33      0.63 o 
   0  13   3       29.51       24.67      1.34 o 
   1  13   3       10.78        9.22      0.66 o 
   2  13   3      108.97      107.41      1.66 o 
   3  13   3       12.31       14.73      0.79 o 
   4  13   3       46.15       44.29      1.30 o 
   5  13   3       93.78       88.72      1.91 o 
   6  13   3        6.97        5.55      0.93 o 
   7  13   3       39.71       38.03      1.68 o 
   8  13   3       41.76       41.27      1.78 o 
   9  13   3       58.24       54.37      1.86 o 
  -9  14   3       24.63       24.53      1.59 o 
  -8  14   3        3.26        2.02      0.85 o 
  -7  14   3       39.20       40.31      1.34 o 
  -6  14   3        0.00       -0.19      0.62 o 
  -5  14   3       88.94       82.50      1.69 o 
  -4  14   3        1.46        1.31      0.64 o 
  -3  14   3       34.71       37.05      1.08 o 
  -2  14   3      208.76      208.31      2.52 o 
  -1  14   3       49.31       50.31      1.20 o 
   0  14   3      918.17      900.38      8.18 o 
   1  14   3      119.04      111.05      1.75 o 
   2  14   3        0.00       -0.37      0.56 o 
   3  14   3       14.71       15.23      0.97 o 
   4  14   3        0.12       -0.49      0.72 o 
   5  14   3       10.23       13.11      1.01 o 
   6  14   3        7.60        7.29      0.92 o 
   7  14   3        8.11        8.19      0.98 o 
   8  14   3       42.65       45.06      1.89 o 
   9  14   3       27.40       28.44      1.52 o 
  -9  15   3       32.26       36.86      1.91 o 
  -8  15   3       49.56       48.56      1.99 o 
  -7  15   3       14.37       16.17      1.07 o 
  -6  15   3       86.42       94.67      1.92 o 
  -5  15   3       24.76       27.46      1.15 o 
  -4  15   3       47.98       43.23      1.33 o 
  -3  15   3       45.76       49.67      1.25 o 
  -2  15   3      131.54      119.11      1.87 o 
  -1  15   3      249.19      230.23      3.00 o 
   0  15   3       11.99       14.30      0.83 o 
   1  15   3       25.67       29.92      1.06 o 
   2  15   3       93.67       89.45      1.74 o 
   3  15   3       13.82       16.21      1.04 o 
   4  15   3       22.07       20.70      1.14 o 
   5  15   3        0.06       -0.79      0.79 o 
   6  15   3        0.21       -0.16      0.75 o 
   7  15   3        2.27        1.13      0.85 o 
   8  15   3        2.32        2.16      0.99 o 
  -8  16   3       25.04       27.35      1.74 o 
  -7  16   3       87.68       83.38      2.59 o 
  -6  16   3       13.94       16.70      1.07 o 
  -5  16   3       37.53       36.92      1.35 o 
  -4  16   3      122.12      122.67      2.18 o 
  -3  16   3        6.06        8.63      0.85 o 
  -2  16   3       27.56       28.30      1.16 o 
  -1  16   3      117.34      112.01      2.04 o 
   0  16   3       12.89       13.30      0.86 o 
   1  16   3       52.31       51.75      1.44 o 
   2  16   3        0.90        0.84      0.64 o 
   3  16   3       95.97       97.79      2.16 o 
   4  16   3       47.80       50.33      1.62 o 
   5  16   3       37.46       35.82      1.67 o 
   6  16   3       34.79       38.40      1.74 o 
   7  16   3       42.38       51.72      2.00 o 
  -7  17   3        2.04        2.19      1.31 o 
  -6  17   3        5.82        4.99      0.89 o 
  -5  17   3       18.76       17.17      1.09 o 
  -4  17   3       13.72       14.19      1.13 o 
  -3  17   3       17.86       17.97      1.18 o 
  -2  17   3        1.07        2.10      0.82 o 
  -1  17   3        0.28        0.19      0.65 o 
   0  17   3       46.87       51.25      1.74 o 
   1  17   3      121.51      115.54      2.15 o 
   2  17   3        0.02       -0.70      0.70 o 
   3  17   3       16.85       18.71      1.22 o 
   4  17   3       35.17       35.16      1.67 o 
   5  17   3        9.39        7.75      1.18 o 
   6  17   3       11.75       14.90      1.38 o 
  -5  18   3        5.87        6.72      1.18 o 
  -4  18   3        5.75        5.64      1.13 o 
  -3  18   3        8.04        7.29      1.04 o 
  -2  18   3        2.86        4.04      0.85 o 
  -1  18   3        3.99        6.28      0.90 o 
   0  18   3       55.38       52.52      1.60 o 
   1  18   3       44.10       45.17      1.47 o 
   2  18   3       48.53       49.54      1.74 o 
   3  18   3       18.97       25.13      1.40 o 
   4  18   3       10.44       10.60      1.27 o 
   5  18   3        1.02        0.82      1.20 o 
  -3  19   3        4.72        5.30      1.11 o 
  -2  19   3       51.25       52.84      2.04 o 
  -1  19   3      120.67      122.32      2.62 o 
   0  19   3        4.73        6.74      1.04 o 
   1  19   3        0.24        1.27      1.11 o 
   2  19   3       49.19       51.95      2.07 o 
   3  19   3        5.67        3.29      2.03 o 
 -13   0   4        1.38        2.48      1.02 o 
 -12   0   4        9.30        8.67      1.07 o 
 -11   0   4        1.70        3.02      0.86 o 
 -10   0   4       81.85       83.49      1.74 o 
  -9   0   4      595.24      542.66      6.81 o 
  -8   0   4     1537.63     1425.24     14.66 o 
  -7   0   4       90.91       79.19      1.92 o 
  -6   0   4      777.03      740.10      7.87 o 
  -5   0   4       76.40       86.57      1.80 o 
  -4   0   4      193.15      193.36      6.95 o 
  -3   0   4      170.78      201.54      2.95 o 
  -2   0   4     1125.90     1058.14      9.56 o 
  -1   0   4        0.75        2.29      0.30 o 
   0   0   4      298.36      358.29      3.99 o 
   1   0   4       84.70      103.44      1.53 o 
   2   0   4     6995.52     6888.82     91.19 o 
   3   0   4       44.47       87.64      1.28 o 
   4   0   4      263.71      268.81      3.58 o 
   5   0   4      318.18      281.95      4.52 o 
   6   0   4      450.49      463.81      7.80 o 
   7   0   4      806.58      763.99     12.06 o 
   8   0   4       87.43       88.67      2.93 o 
   9   0   4        2.99        3.23      1.22 o 
  10   0   4      170.39      164.46      4.48 o 
  11   0   4        0.07       -0.15      1.35 o 
  12   0   4        1.14        2.10      1.77 o 
 -13   1   4       32.91       38.97      2.59 o 
 -12   1   4        1.28        0.84      0.60 o 
 -11   1   4        8.03        9.13      0.64 o 
 -10   1   4       23.24       19.53      0.75 o 
  -9   1   4       23.99       25.78      0.80 o 
  -8   1   4        5.22        8.70      1.05 o 
  -7   1   4      667.25      640.62      5.00 o 
  -6   1   4        1.81        4.54      0.52 o 
  -5   1   4       19.19       19.58      0.89 o 
  -4   1   4      298.13      295.85      2.90 o 
  -3   1   4        1.14        4.18      0.28 o 
  -2   1   4     2648.95     2612.82     17.04 o 
  -1   1   4     1813.01     1803.73     11.25 o 
   0   1   4      268.83      279.80      2.63 o 
   1   1   4      202.89      197.52      1.51 o 
   2   1   4      132.99      148.89      1.79 o 
   3   1   4      132.63      175.78      1.53 o 
   4   1   4      207.30      230.52      2.27 o 
   5   1   4       11.29        9.41      0.73 o 
   6   1   4      391.84      365.93      4.58 o 
   7   1   4       86.56       73.99      2.15 o 
   8   1   4        1.29        0.84      0.83 o 
   9   1   4        0.48        0.50      0.81 o 
  10   1   4       35.83       37.72      1.69 o 
  11   1   4        0.65        1.29      1.03 o 
  12   1   4       30.46       37.83      1.91 o 
 -13   2   4        0.80        2.08      1.53 o 
 -12   2   4       23.32       27.41      1.22 o 
 -11   2   4        0.30       -0.02      0.59 o 
 -10   2   4       12.69        8.86      0.61 o 
  -9   2   4        5.35        5.01      0.51 o 
  -8   2   4       28.54       25.40      0.70 o 
  -7   2   4       72.81       73.28      1.14 o 
  -6   2   4       91.93       93.60      1.11 o 
  -5   2   4       20.23       22.46      0.57 o 
  -4   2   4        3.72        0.64      0.44 o 
  -3   2   4      361.01      410.58      3.77 o 
  -2   2   4       84.00       77.68      1.05 o 
  -1   2   4       33.78       46.47      0.61 o 
   0   2   4       29.28       44.86      0.60 o 
   1   2   4      442.45      506.56      3.73 o 
   2   2   4       54.55       72.89      0.82 o 
   3   2   4       97.93      110.74      1.04 o 
   4   2   4       13.83       15.11      0.46 o 
   5   2   4       35.97       31.38      1.24 o 
   6   2   4        0.33        1.07      0.46 o 
   7   2   4       35.04       26.49      1.36 o 
   8   2   4        1.66        0.14      0.94 o 
   9   2   4       49.10       48.10      1.78 o 
  10   2   4        8.87        8.50      1.91 o 
  11   2   4       27.35       33.18      1.69 o 
  12   2   4       40.50       46.07      2.02 o 
 -13   3   4       67.60       73.27      3.24 o 
 -12   3   4        9.22        9.87      1.26 o 
 -11   3   4        7.21        8.16      0.82 o 
 -10   3   4        1.89        2.92      0.60 o 
  -9   3   4       70.42       65.69      1.22 o 
  -8   3   4        0.40       -0.35      0.35 o 
  -7   3   4      396.48      384.53      2.79 o 
  -6   3   4        6.20        9.43      0.38 o 
  -5   3   4        2.41        2.39      0.34 o 
  -4   3   4       64.74       57.04      0.94 o 
  -3   3   4       14.65       20.17      0.50 o 
  -2   3   4      831.54      910.21      6.57 o 
  -1   3   4       19.89       15.24      0.50 o 
   0   3   4        3.50        1.13      0.31 o 
   1   3   4     1769.19     1906.79     12.43 o 
   2   3   4       71.52       80.36      0.84 o 
   3   3   4      799.31      928.21      6.44 o 
   4   3   4       28.37       37.25      0.67 o 
   5   3   4      172.87      171.27      5.39 o 
   6   3   4      100.11       92.63      1.48 o 
   7   3   4       11.13       12.78      0.89 o 
   8   3   4       18.02       21.04      1.05 o 
   9   3   4        2.36        1.47      0.75 o 
  10   3   4       74.58       76.21      2.17 o 
  11   3   4       32.92       37.38      1.80 o 
  12   3   4        3.15        6.12      1.45 o 
 -13   4   4        3.08        1.59      2.23 o 
 -12   4   4       29.52       30.31      2.10 o 
 -11   4   4       26.80       25.90      1.10 o 
 -10   4   4      190.18      196.98      2.68 o 
  -9   4   4      303.40      279.72      3.35 o 
  -8   4   4      153.54      126.61      1.49 o 
  -7   4   4      461.43      455.21      3.19 o 
  -6   4   4        6.43        7.47      0.41 o 
  -5   4   4      117.35      105.90      1.15 o 
  -4   4   4        3.02        0.41      0.23 o 
  -3   4   4      112.69      124.30      1.28 o 
  -2   4   4      798.94      859.73      6.91 o 
  -1   4   4        7.80       12.61      0.39 o 
   0   4   4       29.22       16.77      0.44 o 
   1   4   4       48.27       52.99      0.62 o 
   2   4   4     1280.65     1383.94      9.12 o 
   3   4   4      112.54      157.55      1.35 o 
   4   4   4       55.00       47.77      0.67 o 
   5   4   4      108.61      103.99      1.40 o 
   6   4   4       44.51       48.28      1.04 o 
   7   4   4      122.07      111.16      1.63 o 
   8   4   4       94.59       97.71      2.02 o 
   9   4   4       87.29       92.19      1.99 o 
  10   4   4        0.02       -0.69      0.73 o 
  11   4   4        8.18        9.31      1.14 o 
  12   4   4       79.36       79.83      2.23 o 
 -13   5   4       12.23       12.42      3.52 o 
 -12   5   4        0.24       -1.26      1.26 o 
 -11   5   4        0.16       -0.18      0.75 o 
 -10   5   4       24.32       22.20      1.01 o 
  -9   5   4      212.18      220.16      2.80 o 
  -8   5   4       49.08       59.88      1.30 o 
  -7   5   4      164.09      167.89      1.97 o 
  -6   5   4       84.18       82.56      1.13 o 
  -5   5   4       39.23       40.79      0.69 o 
  -4   5   4      367.04      362.69      3.20 o 
  -3   5   4       86.84       91.99      1.15 o 
  -2   5   4      219.53      238.38      2.40 o 
  -1   5   4      832.85      822.30      6.40 o 
   0   5   4       50.10       58.64      0.73 o 
   1   5   4      180.08      221.52      1.90 o 
   2   5   4       45.74       46.05      0.65 o 
   3   5   4       19.12       25.26      0.46 o 
   4   5   4      465.78      506.10      3.77 o 
   5   5   4       53.84       53.34      1.03 o 
   6   5   4      559.71      541.51      4.75 o 
   7   5   4      164.83      149.31      1.97 o 
   8   5   4       21.77       20.15      0.98 o 
   9   5   4        0.95        0.84      0.67 o 
  10   5   4        1.05       -0.48      1.14 o 
  11   5   4       37.70       41.63      2.23 o 
  12   5   4       23.11       27.73      1.76 o 
 -13   6   4       69.42       68.69      3.31 o 
 -12   6   4       78.13       90.63      2.86 o 
 -11   6   4       98.35       96.64      2.15 o 
 -10   6   4       40.31       47.48      2.02 o 
  -9   6   4       22.35       25.93      1.20 o 
  -8   6   4      155.03      173.28      2.35 o 
  -7   6   4       31.09       37.72      0.95 o 
  -6   6   4      544.30      542.63      4.65 o 
  -5   6   4      949.51      970.79      8.33 o 
  -4   6   4      268.10      271.12      2.38 o 
  -3   6   4      817.02      834.60      6.66 o 
  -2   6   4      519.00      567.68      4.31 o 
  -1   6   4      154.59      143.23      1.42 o 
   0   6   4      118.09      103.59      1.12 o 
   1   6   4      631.82      647.99      4.81 o 
   2   6   4      143.02      167.45      1.51 o 
   3   6   4        6.32       12.03      0.38 o 
   4   6   4      100.92       80.09      1.01 o 
   5   6   4       22.39       18.56      0.75 o 
   6   6   4      399.66      364.97      3.51 o 
   7   6   4      588.43      533.57      4.82 o 
   8   6   4        0.38       -0.50      0.50 o 
   9   6   4        4.72        2.76      0.74 o 
  10   6   4       39.20       43.23      1.48 o 
  11   6   4       37.51       41.37      1.74 o 
  12   6   4        3.09        5.40      1.35 o 
 -12   7   4       42.85       49.64      2.31 o 
 -11   7   4        0.00        0.07      0.79 o 
 -10   7   4        9.35       10.03      0.97 o 
  -9   7   4       49.50       44.87      1.27 o 
  -8   7   4        3.10        4.37      0.63 o 
  -7   7   4       68.50       67.72      1.23 o 
  -6   7   4       99.69      104.96      1.47 o 
  -5   7   4       32.19       37.45      0.78 o 
  -4   7   4        9.46        6.26      0.50 o 
  -3   7   4       44.33       47.41      0.79 o 
  -2   7   4       14.14       23.40      0.59 o 
  -1   7   4      262.93      272.99      3.31 o 
   0   7   4        0.27        2.83      0.29 o 
   1   7   4      183.27      181.00      1.61 o 
   2   7   4       11.48        6.82      0.35 o 
   3   7   4       35.47       33.92      0.60 o 
   4   7   4       37.60       37.75      0.73 o 
   5   7   4       89.98       92.92      1.52 o 
   6   7   4        7.87        5.38      0.63 o 
   7   7   4       25.51       26.34      1.01 o 
   8   7   4       41.07       43.54      1.25 o 
   9   7   4        9.91       10.50      0.90 o 
  10   7   4       25.29       28.87      1.46 o 
  11   7   4       17.83       21.30      1.64 o 
 -12   8   4       38.54       39.29      2.19 o 
 -11   8   4       37.32       40.51      1.82 o 
 -10   8   4        5.54        4.35      0.85 o 
  -9   8   4      103.16       99.03      2.06 o 
  -8   8   4       87.27       77.38      1.56 o 
  -7   8   4       41.81       45.05      1.21 o 
  -6   8   4      195.34      175.30      2.32 o 
  -5   8   4       16.53       17.56      0.67 o 
  -4   8   4       23.57       27.12      0.69 o 
  -3   8   4       73.18       62.55      0.95 o 
  -2   8   4       51.28       73.59      1.10 o 
  -1   8   4       55.79       65.47      1.12 o 
   0   8   4       60.95       76.52      1.17 o 
   1   8   4      150.78      154.03      1.48 o 
   2   8   4        4.57        6.27      0.37 o 
   3   8   4        0.94        2.07      0.30 o 
   4   8   4       21.36       27.57      0.69 o 
   5   8   4        0.22        0.12      0.42 o 
   6   8   4      150.34      141.79      2.07 o 
   7   8   4       97.40       85.75      1.65 o 
   8   8   4       68.22       71.66      1.56 o 
   9   8   4        0.07       -0.87      0.87 o 
  10   8   4        6.23        5.15      1.23 o 
  11   8   4       13.62       16.27      1.58 o 
 -12   9   4       31.97       33.95      2.15 o 
 -11   9   4        9.04       11.09      1.26 o 
 -10   9   4        0.11       -0.34      0.75 o 
  -9   9   4       39.21       41.51      1.44 o 
  -8   9   4       27.51       29.62      1.08 o 
  -7   9   4       95.68      100.05      2.02 o 
  -6   9   4       41.00       35.37      0.95 o 
  -5   9   4      122.84      110.12      1.54 o 
  -4   9   4      296.90      286.21      3.51 o 
  -3   9   4       67.18       64.13      1.10 o 
  -2   9   4       40.68       42.21      0.88 o 
  -1   9   4       21.91       29.02      0.76 o 
   0   9   4       97.56       98.52      1.21 o 
   1   9   4       22.45       19.47      0.55 o 
   2   9   4       63.19       55.38      0.86 o 
   3   9   4       37.57       35.93      0.70 o 
   4   9   4       35.96       36.31      1.02 o 
   5   9   4       38.26       34.67      1.13 o 
   6   9   4      301.46      315.76      3.53 o 
   7   9   4       11.54        8.03      0.86 o 
   8   9   4       24.07       20.88      1.16 o 
   9   9   4       19.53       20.85      1.45 o 
  10   9   4        9.93        8.19      1.29 o 
  11   9   4        4.49        5.55      1.39 o 
 -11  10   4        1.67        2.40      1.29 o 
 -10  10   4       11.81        9.13      1.08 o 
  -9  10   4        1.87        3.29      0.84 o 
  -8  10   4        0.06       -0.35      0.67 o 
  -7  10   4       15.90       15.37      1.01 o 
  -6  10   4       96.56       93.21      1.50 o 
  -5  10   4        3.25        4.36      0.88 o 
  -4  10   4       11.12        9.51      0.58 o 
  -3  10   4        0.88        0.30      0.40 o 
  -2  10   4        4.25       10.33      0.57 o 
  -1  10   4       28.48       38.30      1.09 o 
   0  10   4       62.39       65.21      1.11 o 
   1  10   4        0.20       -0.17      0.31 o 
   2  10   4        0.98        2.19      0.37 o 
   3  10   4        1.03        0.73      0.37 o 
   4  10   4        0.82        2.20      0.44 o 
   5  10   4       20.97       17.00      0.83 o 
   6  10   4       39.46       36.74      1.17 o 
   7  10   4       14.35       11.05      0.96 o 
   8  10   4        3.28        2.55      0.84 o 
   9  10   4        5.46        4.16      0.93 o 
  10  10   4        0.46       -0.11      1.09 o 
 -11  11   4        9.10        4.80      1.43 o 
 -10  11   4        1.35       -0.63      0.88 o 
  -9  11   4       12.27       13.78      1.23 o 
  -8  11   4        9.86        8.04      1.41 o 
  -7  11   4      228.48      220.95      3.21 o 
  -6  11   4      275.75      277.39      3.00 o 
  -5  11   4       12.20        9.80      0.69 o 
  -4  11   4       61.93       55.88      1.15 o 
  -3  11   4       58.88       57.04      1.14 o 
  -2  11   4       81.08       70.33      1.23 o 
  -1  11   4      251.84      241.51      2.57 o 
   0  11   4        5.42        2.72      0.53 o 
   1  11   4       29.51       29.33      0.84 o 
   2  11   4        0.77       -0.33      0.35 o 
   3  11   4       12.10       11.13      0.61 o 
   4  11   4       73.50       76.10      1.25 o 
   5  11   4        4.15        2.60      0.64 o 
   6  11   4       66.91       59.15      1.42 o 
   7  11   4        7.23        8.94      0.95 o 
   8  11   4        6.54        9.09      0.99 o 
   9  11   4       27.05       29.20      1.43 o 
  10  11   4        9.23       10.05      1.42 o 
 -10  12   4        0.00       -0.12      1.33 o 
  -9  12   4       13.23       12.99      1.41 o 
  -8  12   4        0.93        0.10      0.72 o 
  -7  12   4       45.32       45.75      1.50 o 
  -6  12   4      278.81      262.02      2.95 o 
  -5  12   4       68.37       67.39      1.33 o 
  -4  12   4       22.70       21.37      0.86 o 
  -3  12   4       24.79       18.09      0.77 o 
  -2  12   4       78.61       68.21      1.37 o 
  -1  12   4        4.34        5.75      0.62 o 
   0  12   4      151.89      136.33      1.82 o 
   1  12   4       74.72       66.08      1.23 o 
   2  12   4       30.84       29.36      0.84 o 
   3  12   4       44.18       46.07      1.02 o 
   4  12   4       65.77       58.11      1.24 o 
   5  12   4        4.56        1.97      0.62 o 
   6  12   4        2.01        2.29      0.68 o 
   7  12   4       20.20       21.91      1.71 o 
   8  12   4       16.88       17.40      1.19 o 
   9  12   4       15.79       16.28      1.24 o 
 -10  13   4        0.00       -0.74      1.31 o 
  -9  13   4        0.03       -0.79      0.79 o 
  -8  13   4        3.49        2.16      0.83 o 
  -7  13   4        2.45        2.29      0.80 o 
  -6  13   4        1.97        2.34      0.67 o 
  -5  13   4        0.16       -0.23      0.54 o 
  -4  13   4        3.06        2.83      0.58 o 
  -3  13   4        0.82        1.28      0.54 o 
  -2  13   4       47.17       40.00      1.07 o 
  -1  13   4       56.67       59.23      1.26 o 
   0  13   4       48.23       47.72      1.14 o 
   1  13   4       11.81       13.24      0.73 o 
   2  13   4       42.77       41.30      1.09 o 
   3  13   4        0.02        0.14      0.59 o 
   4  13   4       20.95       22.98      1.12 o 
   5  13   4       13.56       13.17      0.89 o 
   6  13   4        4.03        3.49      0.73 o 
   7  13   4        6.74        6.50      0.95 o 
   8  13   4       12.90       12.72      1.76 o 
   9  13   4        0.00       -0.80      0.92 o 
  -9  14   4        0.82       -0.94      0.94 o 
  -8  14   4        1.90       -0.26      0.83 o 
  -7  14   4        3.75        4.78      0.89 o 
  -6  14   4        9.83        8.76      0.95 o 
  -5  14   4        5.57        4.95      0.74 o 
  -4  14   4       31.10       29.97      1.04 o 
  -3  14   4      152.32      145.58      2.06 o 
  -2  14   4       15.64       15.96      0.81 o 
  -1  14   4       12.76       16.45      0.85 o 
   0  14   4       88.20       75.52      1.44 o 
   1  14   4      165.58      152.93      2.10 o 
   2  14   4        6.32        5.36      0.70 o 
   3  14   4       24.91       23.44      1.13 o 
   4  14   4       16.60       17.95      1.20 o 
   5  14   4       67.87       67.00      1.61 o 
   6  14   4       20.63       21.16      1.12 o 
   7  14   4        4.91        7.17      1.00 o 
   8  14   4       19.19       21.64      1.39 o 
  -8  15   4        0.07       -0.57      0.86 o 
  -7  15   4      171.65      167.25      2.97 o 
  -6  15   4      163.02      161.66      2.86 o 
  -5  15   4        1.96        0.82      0.71 o 
  -4  15   4        3.60        3.54      0.74 o 
  -3  15   4        0.73       -0.05      0.56 o 
  -2  15   4       56.68       51.79      1.28 o 
  -1  15   4       19.29       15.22      0.83 o 
   0  15   4      299.09      284.14      3.46 o 
   1  15   4      101.01      103.37      1.77 o 
   2  15   4        0.23       -0.07      0.65 o 
   3  15   4       57.63       54.85      1.83 o 
   4  15   4        1.96        0.59      0.86 o 
   5  15   4        0.57        0.01      0.84 o 
   6  15   4        0.54       -0.24      0.90 o 
   7  15   4        0.25       -0.39      0.88 o 
  -7  16   4       10.85       11.34      1.12 o 
  -6  16   4       86.82       81.42      2.13 o 
  -5  16   4       12.95       10.39      0.94 o 
  -4  16   4        0.08       -0.66      0.66 o 
  -3  16   4        4.30        1.85      0.65 o 
  -2  16   4       34.38       34.66      1.24 o 
  -1  16   4       55.86       53.01      1.46 o 
   0  16   4       10.10        9.70      0.79 o 
   1  16   4       14.91       16.16      1.06 o 
   2  16   4        8.65        9.08      0.95 o 
   3  16   4        3.36        1.64      0.79 o 
   4  16   4        0.10        0.43      1.90 o 
   5  16   4        0.28        0.47      1.19 o 
   6  16   4        0.01       -0.91      0.91 o 
   7  16   4        4.26        5.35      1.38 o 
  -6  17   4        3.10        2.57      0.95 o 
  -5  17   4        0.66        0.74      0.83 o 
  -4  17   4        0.17       -0.68      0.68 o 
  -3  17   4        1.40        0.64      0.78 o 
  -2  17   4        6.53        4.74      1.07 o 
  -1  17   4       45.52       47.66      1.47 o 
   0  17   4       48.89       44.19      1.33 o 
   1  17   4       39.62       40.64      1.55 o 
   2  17   4       19.95       23.85      1.28 o 
   3  17   4       20.52       20.87      1.26 o 
   4  17   4        5.75        4.00      1.04 o 
   5  17   4        6.93        7.87      1.15 o 
  -5  18   4       24.48       28.57      1.88 o 
  -4  18   4       19.67       18.66      1.39 o 
  -3  18   4        1.19        1.52      0.90 o 
  -2  18   4        4.24        7.92      1.05 o 
  -1  18   4       92.48       95.62      1.93 o 
   0  18   4        0.11       -0.76      0.76 o 
   1  18   4      103.63      100.59      3.94 o 
   2  18   4       24.77       28.97      1.47 o 
   3  18   4        6.95        5.87      1.18 o 
   4  18   4       11.44       13.24      1.63 o 
  -3  19   4        9.87       10.62      1.33 o 
  -2  19   4        5.65        3.32      1.15 o 
  -1  19   4        9.89       10.34      1.31 o 
   0  19   4       99.73       96.83      2.68 o 
   1  19   4        0.72        0.54      1.08 o 
   2  19   4        8.81        7.19      1.28 o 
 -13   1   5      164.39      186.93      2.70 o 
 -12   1   5       43.20       44.43      1.23 o 
 -11   1   5        3.29        4.50      0.65 o 
 -10   1   5       18.60       15.79      0.77 o 
  -9   1   5        6.97        6.84      0.66 o 
  -8   1   5      120.42      118.15      1.73 o 
  -7   1   5       87.12       82.96      1.24 o 
  -6   1   5      928.43      911.81      7.31 o 
  -5   1   5       24.28       29.09      0.83 o 
  -4   1   5      154.65      203.90      2.06 o 
  -3   1   5      309.52      354.88      2.74 o 
  -2   1   5     5184.49     4965.96     30.54 o 
  -1   1   5     4323.47     4116.19     25.35 o 
   0   1   5      336.48      399.59      2.92 o 
   1   1   5      240.18      230.74      1.77 o 
   2   1   5     1719.26     1898.83     11.75 o 
   3   1   5       44.93       37.66      0.99 o 
   4   1   5      160.41      155.78      1.61 o 
   5   1   5      451.87      420.56      5.02 o 
   6   1   5      843.66      769.06      8.48 o 
   7   1   5      239.42      215.97      3.36 o 
   8   1   5       11.37       11.76      1.46 o 
   9   1   5       31.86       34.32      1.77 o 
  10   1   5      189.68      192.94      3.53 o 
  11   1   5       79.81       76.63      2.36 o 
  12   1   5        1.66        2.57      1.16 o 
 -13   2   5        4.93        3.58      1.13 o 
 -12   2   5        0.00       -0.69      0.69 o 
 -11   2   5        0.30        0.42      0.82 o 
 -10   2   5        0.05       -0.11      0.78 o 
  -9   2   5      358.01      321.31      3.16 o 
  -8   2   5       15.17       10.63      0.63 o 
  -7   2   5      460.21      441.74      3.76 o 
  -6   2   5      484.40      465.17      3.83 o 
  -5   2   5      567.15      514.56      4.12 o 
  -4   2   5     1291.98     1291.09      9.31 o 
  -3   2   5      778.44      851.90      6.29 o 
  -2   2   5     2027.16     2168.88     14.28 o 
  -1   2   5       38.12       45.06      0.79 o 
   0   2   5      129.71      157.27      1.28 o 
   1   2   5      912.51     1077.19      6.50 o 
   2   2   5       21.88       26.67      0.40 o 
   3   2   5      421.34      462.84      3.35 o 
   4   2   5      174.02      195.14      2.06 o 
   5   2   5       85.75       68.62      3.04 o 
   6   2   5      101.69       82.69      1.96 o 
   7   2   5     1406.10     1300.65     13.65 o 
   8   2   5       10.19        7.93      0.94 o 
   9   2   5       23.08       24.91      1.39 o 
  10   2   5       25.51       25.20      1.46 o 
  11   2   5       36.04       39.48      1.84 o 
  12   2   5        2.69        3.47      1.23 o 
 -13   3   5       38.06       44.62      2.22 o 
 -12   3   5        3.74        2.94      0.88 o 
 -11   3   5        3.50        3.42      0.85 o 
 -10   3   5      212.49      203.14      2.78 o 
  -9   3   5      132.94      130.62      1.92 o 
  -8   3   5       11.74       14.62      0.63 o 
  -7   3   5      465.00      461.59      3.50 o 
  -6   3   5      126.05      112.85      1.25 o 
  -5   3   5        0.36        0.66      0.28 o 
  -4   3   5        0.00        1.00      0.30 o 
  -3   3   5     1283.95     1344.46      9.62 o 
  -2   3   5     2294.67     2377.42     16.57 o 
  -1   3   5      795.57      816.17      6.08 o 
   0   3   5      333.23      344.24      2.31 o 
   1   3   5        0.01        2.69      0.22 o 
   2   3   5      276.83      343.81      2.35 o 
   3   3   5       42.49       58.56      0.70 o 
   4   3   5      159.18      178.87      1.98 o 
   5   3   5       73.51       82.56      1.42 o 
   6   3   5      551.33      494.96      5.93 o 
   7   3   5      155.33      173.06      2.99 o 
   8   3   5       95.10       94.90      2.22 o 
   9   3   5       21.61       23.28      1.36 o 
  10   3   5        9.40        8.52      1.14 o 
  11   3   5       42.47       45.24      2.00 o 
  12   3   5        0.92        0.72      1.04 o 
 -13   4   5       11.67       12.03      1.97 o 
 -12   4   5       22.38       19.76      2.11 o 
 -11   4   5        0.77        0.48      0.74 o 
 -10   4   5       20.07       22.65      1.14 o 
  -9   4   5       15.06       14.15      0.79 o 
  -8   4   5       67.79       66.14      1.19 o 
  -7   4   5      164.41      149.26      1.74 o 
  -6   4   5       70.28       65.75      0.99 o 
  -5   4   5       43.42       46.09      0.93 o 
  -4   4   5      395.28      379.17      2.92 o 
  -3   4   5       38.02       36.55      0.62 o 
  -2   4   5      425.57      418.59      3.08 o 
  -1   4   5        7.80       11.11      0.55 o 
   0   4   5      813.98      842.07      5.47 o 
   1   4   5     1228.34     1289.69      7.77 o 
   2   4   5       17.17       18.02      0.54 o 
   3   4   5      129.32      137.73      1.29 o 
   4   4   5       45.90       40.45      0.70 o 
   5   4   5       30.32       22.78      0.67 o 
   6   4   5       51.04       52.75      1.18 o 
   7   4   5       51.62       41.27      1.50 o 
   8   4   5      106.41       92.17      2.14 o 
   9   4   5        6.90        6.76      1.13 o 
  10   4   5        8.05        7.13      1.01 o 
  11   4   5       64.64       69.29      2.30 o 
  12   4   5        1.66       -0.99      0.99 o 
 -13   5   5       15.05       17.60      2.17 o 
 -12   5   5        5.18        3.44      1.35 o 
 -11   5   5       24.19       25.51      1.25 o 
 -10   5   5       77.76       74.53      1.77 o 
  -9   5   5        0.35        0.58      0.59 o 
  -8   5   5      290.51      258.78      3.05 o 
  -7   5   5      124.20      129.01      1.62 o 
  -6   5   5      261.54      245.00      2.38 o 
  -5   5   5       17.27       22.81      0.67 o 
  -4   5   5       56.75       72.20      0.91 o 
  -3   5   5       89.70      115.46      1.40 o 
  -2   5   5      502.20      522.04      4.00 o 
  -1   5   5       26.52       33.50      0.67 o 
   0   5   5      136.15      124.09      1.20 o 
   1   5   5      121.88      100.20      0.96 o 
   2   5   5       27.23       25.17      0.44 o 
   3   5   5       45.67       58.46      0.78 o 
   4   5   5        1.77        2.77      0.36 o 
   5   5   5        6.37        4.51      0.44 o 
   6   5   5      272.52      257.92      2.94 o 
   7   5   5       22.79       20.53      1.12 o 
   8   5   5       61.27       65.28      1.71 o 
   9   5   5       13.22       13.21      1.07 o 
  10   5   5       13.32       14.38      1.19 o 
  11   5   5        5.88        6.60      1.10 o 
 -12   6   5       26.65       27.79      1.69 o 
 -11   6   5       22.39       25.34      1.46 o 
 -10   6   5        1.16        0.03      0.63 o 
  -9   6   5      108.24      100.57      1.82 o 
  -8   6   5       42.80       45.47      1.23 o 
  -7   6   5       47.69       43.26      1.15 o 
  -6   6   5      499.55      465.94      4.18 o 
  -5   6   5        0.10       -0.36      0.36 o 
  -4   6   5      304.54      296.63      3.16 o 
  -3   6   5      118.44      128.53      1.53 o 
  -2   6   5      417.11      473.95      4.03 o 
  -1   6   5        5.30        7.64      0.35 o 
   0   6   5       18.75       18.58      0.49 o 
   1   6   5      106.28      123.49      1.14 o 
   2   6   5      355.63      366.56      2.63 o 
   3   6   5       64.05       59.58      0.83 o 
   4   6   5       47.64       54.67      1.10 o 
   5   6   5       77.39       74.01      1.21 o 
   6   6   5       45.47       49.24      1.34 o 
   7   6   5      190.39      181.54      2.27 o 
   8   6   5        0.47       -0.23      0.63 o 
   9   6   5        0.02        0.37      0.77 o 
  10   6   5       18.41       19.31      1.28 o 
  11   6   5       21.46       22.59      1.40 o 
 -12   7   5       20.08       17.41      1.73 o 
 -11   7   5        0.04       -0.05      0.91 o 
 -10   7   5       41.69       44.25      1.52 o 
  -9   7   5       18.11       18.24      0.95 o 
  -8   7   5       97.75       94.76      1.72 o 
  -7   7   5       12.01        9.91      0.81 o 
  -6   7   5       62.16       72.73      1.40 o 
  -5   7   5      188.94      191.87      2.14 o 
  -4   7   5      357.70      353.58      3.02 o 
  -3   7   5      828.12      858.33      6.38 o 
  -2   7   5       68.48       83.91      1.09 o 
  -1   7   5        3.03        0.07      0.24 o 
   0   7   5       16.66       14.27      0.48 o 
   1   7   5        3.31        2.99      0.31 o 
   2   7   5       64.15       85.62      1.01 o 
   3   7   5       88.18       91.27      1.18 o 
   4   7   5       30.97       27.77      0.77 o 
   5   7   5        0.43       -0.14      0.41 o 
   6   7   5       58.31       50.81      1.33 o 
   7   7   5       54.25       68.08      1.49 o 
   8   7   5        0.32       -0.09      1.13 o 
   9   7   5        2.40        1.50      0.81 o 
  10   7   5       10.31       12.08      1.24 o 
  11   7   5       25.65       28.54      2.09 o 
 -12   8   5        1.15       -0.39      1.55 o 
 -11   8   5        0.88        1.43      0.87 o 
 -10   8   5        0.72        1.22      0.79 o 
  -9   8   5       26.22       25.29      1.25 o 
  -8   8   5       57.96       50.48      1.31 o 
  -7   8   5      234.35      210.16      2.97 o 
  -6   8   5        4.10        4.82      0.60 o 
  -5   8   5        4.22        4.14      0.65 o 
  -4   8   5       74.67       82.30      1.30 o 
  -3   8   5       40.67       47.42      0.88 o 
  -2   8   5       13.72       12.51      0.51 o 
  -1   8   5       16.42       16.51      0.59 o 
   0   8   5      361.35      360.37      3.25 o 
   1   8   5      978.15     1013.50      7.41 o 
   2   8   5       89.87       90.83      1.17 o 
   3   8   5       22.84       28.90      0.77 o 
   4   8   5       84.29       89.19      1.29 o 
   5   8   5       13.84       12.50      0.66 o 
   6   8   5        5.67        8.51      0.72 o 
   7   8   5       24.66       18.77      0.94 o 
   8   8   5       35.42       29.35      1.35 o 
   9   8   5       15.83       16.88      1.41 o 
  10   8   5        8.61        8.58      1.26 o 
  11   8   5       50.06       57.90      2.64 o 
 -12   9   5       52.05       51.69      3.03 o 
 -11   9   5       76.24       76.62      2.07 o 
 -10   9   5        2.36        1.20      0.83 o 
  -9   9   5       48.17       46.50      1.68 o 
  -8   9   5       70.31       62.37      1.46 o 
  -7   9   5        0.58        0.51      0.57 o 
  -6   9   5       43.89       44.78      1.21 o 
  -5   9   5       26.23       30.55      1.20 o 
  -4   9   5      173.46      167.62      1.93 o 
  -3   9   5      167.83      185.93      2.08 o 
  -2   9   5       42.65       43.41      0.93 o 
  -1   9   5      270.79      304.84      3.31 o 
   0   9   5      329.36      337.84      3.16 o 
   1   9   5        7.87        6.82      0.45 o 
   2   9   5        8.75       11.03      0.63 o 
   3   9   5      202.35      208.00      2.02 o 
   4   9   5       95.53       87.92      1.32 o 
   5   9   5      123.97      107.24      1.82 o 
   6   9   5        0.09        0.02      0.59 o 
   7   9   5      100.67       87.89      1.74 o 
   8   9   5        1.05       -0.24      0.72 o 
   9   9   5        8.65        5.40      1.20 o 
  10   9   5       27.84       31.00      1.77 o 
 -11  10   5       17.00       18.81      1.33 o 
 -10  10   5       13.44       15.91      1.19 o 
  -9  10   5       61.90       60.08      1.72 o 
  -8  10   5       35.06       31.08      1.18 o 
  -7  10   5       10.52        9.44      0.79 o 
  -6  10   5       94.53       84.30      1.62 o 
  -5  10   5      207.40      185.63      2.46 o 
  -4  10   5       86.08       80.78      1.35 o 
  -3  10   5      101.17       87.48      1.36 o 
  -2  10   5        7.87       11.07      0.59 o 
  -1  10   5       86.34       77.54      1.25 o 
   0  10   5        0.02        0.57      0.39 o 
   1  10   5       10.57       15.73      0.61 o 
   2  10   5      217.35      192.77      2.21 o 
   3  10   5      475.95      465.69      3.75 o 
   4  10   5       51.49       50.65      1.06 o 
   5  10   5        9.64        8.11      0.75 o 
   6  10   5      353.42      338.91      3.81 o 
   7  10   5       17.09       20.18      1.14 o 
   8  10   5       14.51       14.00      1.11 o 
   9  10   5       15.16       13.59      1.37 o 
  10  10   5        2.65        2.66      1.22 o 
 -11  11   5        1.95        0.88      1.09 o 
 -10  11   5      108.89      112.07      3.00 o 
  -9  11   5       53.69       51.01      2.31 o 
  -8  11   5       13.40       10.74      0.97 o 
  -7  11   5        0.43        0.41      0.64 o 
  -6  11   5        8.97        6.81      0.72 o 
  -5  11   5      435.87      396.96      4.24 o 
  -4  11   5      115.99      106.71      1.61 o 
  -3  11   5       12.90       11.99      0.66 o 
  -2  11   5       81.81       78.12      1.36 o 
  -1  11   5       24.23       17.49      0.72 o 
   0  11   5       20.11       20.07      0.87 o 
   1  11   5      340.93      312.91      3.13 o 
   2  11   5      190.29      157.66      2.00 o 
   3  11   5        7.96        9.40      0.54 o 
   4  11   5      217.87      202.26      2.27 o 
   5  11   5       51.34       42.31      1.12 o 
   6  11   5        0.03       -0.26      0.60 o 
   7  11   5      137.23      141.44      2.59 o 
   8  11   5       42.28       40.92      1.54 o 
   9  11   5        1.32       -0.97      0.97 o 
  10  11   5       77.46       87.39      2.73 o 
 -10  12   5        2.43        2.84      0.98 o 
  -9  12   5        1.95        0.91      0.83 o 
  -8  12   5       26.85       25.19      1.26 o 
  -7  12   5       28.44       27.47      1.27 o 
  -6  12   5       13.09       12.91      0.87 o 
  -5  12   5        9.28        9.99      0.79 o 
  -4  12   5       52.47       46.59      1.14 o 
  -3  12   5       82.78       79.94      1.42 o 
  -2  12   5        4.57        8.11      0.65 o 
  -1  12   5       59.67       52.42      1.14 o 
   0  12   5      105.78      111.05      1.64 o 
   1  12   5       15.98       13.43      0.70 o 
   2  12   5       45.78       38.20      1.18 o 
   3  12   5       35.28       31.16      0.91 o 
   4  12   5       34.45       32.59      1.10 o 
   5  12   5        0.49        1.20      0.63 o 
   6  12   5       36.00       33.60      1.21 o 
   7  12   5       27.09       30.71      1.61 o 
   8  12   5        0.16       -0.03      0.85 o 
   9  12   5        0.03       -0.57      1.06 o 
 -10  13   5        0.33       -0.82      1.03 o 
  -9  13   5       11.10       12.83      1.20 o 
  -8  13   5        2.56        1.59      0.93 o 
  -7  13   5       14.31       16.98      1.19 o 
  -6  13   5       36.11       36.29      1.26 o 
  -5  13   5      108.43      103.93      1.89 o 
  -4  13   5      149.35      141.05      2.03 o 
  -3  13   5       21.23       25.85      0.95 o 
  -2  13   5      241.72      230.47      2.68 o 
  -1  13   5      398.15      384.50      3.80 o 
   0  13   5       21.85       19.83      0.84 o 
   1  13   5       28.21       24.78      1.17 o 
   2  13   5       25.70       22.45      0.89 o 
   3  13   5       56.33       51.80      1.51 o 
   4  13   5        0.61       -0.11      0.73 o 
   5  13   5        0.59        0.40      0.76 o 
   6  13   5        7.38        8.90      1.02 o 
   7  13   5        7.80       10.37      1.09 o 
   8  13   5       56.91       62.92      1.92 o 
  -9  14   5        7.13        8.18      1.91 o 
  -8  14   5        2.09        0.44      0.87 o 
  -7  14   5       52.72       48.26      1.65 o 
  -6  14   5       69.73       69.51      2.06 o 
  -5  14   5       52.20       49.50      1.41 o 
  -4  14   5       10.24        9.86      0.83 o 
  -3  14   5       46.02       44.85      1.19 o 
  -2  14   5       25.86       26.56      0.97 o 
  -1  14   5        1.68        0.86      0.55 o 
   0  14   5       43.52       38.62      1.13 o 
   1  14   5      116.76      106.98      1.91 o 
   2  14   5       95.85       98.17      1.85 o 
   3  14   5       96.30      101.12      2.15 o 
   4  14   5        1.67        2.29      0.85 o 
   5  14   5        0.00       -0.01      0.81 o 
   6  14   5       50.58       49.80      1.49 o 
   7  14   5        3.07        4.24      0.95 o 
   8  14   5        1.77        2.75      1.00 o 
  -8  15   5        5.05        4.95      1.01 o 
  -7  15   5        3.33        1.88      0.90 o 
  -6  15   5        0.04       -0.26      0.77 o 
  -5  15   5       75.85       76.32      1.94 o 
  -4  15   5        0.60       -0.59      0.60 o 
  -3  15   5       17.00       18.47      0.90 o 
  -2  15   5       10.15       13.25      0.83 o 
  -1  15   5       38.69       33.24      1.11 o 
   0  15   5       16.28       17.45      0.99 o 
   1  15   5      107.76      113.10      2.37 o 
   2  15   5       13.73       13.14      0.92 o 
   3  15   5        0.77       -0.38      0.81 o 
   4  15   5        0.01        0.02      0.82 o 
   5  15   5       24.90       25.09      1.45 o 
   6  15   5        5.31        5.05      2.00 o 
   7  15   5        0.94        0.65      1.16 o 
  -7  16   5       43.11       41.12      1.86 o 
  -6  16   5        9.07       11.62      1.13 o 
  -5  16   5       47.31       46.35      2.11 o 
  -4  16   5       28.70       28.52      1.34 o 
  -3  16   5        6.55        6.75      0.81 o 
  -2  16   5       62.92       61.85      1.47 o 
  -1  16   5       11.03       12.12      0.93 o 
   0  16   5        5.83        5.85      0.81 o 
   1  16   5        0.27        0.31      0.71 o 
   2  16   5       82.21       81.36      2.00 o 
   3  16   5       20.94       20.37      1.62 o 
   4  16   5       13.79       14.62      1.30 o 
   5  16   5        4.32        1.94      0.93 o 
   6  16   5        5.38        5.58      1.31 o 
  -6  17   5        0.31       -0.57      0.95 o 
  -5  17   5        7.91        9.28      1.08 o 
  -4  17   5       40.20       39.51      1.57 o 
  -3  17   5       18.29       17.39      1.00 o 
  -2  17   5       14.35       16.30      1.05 o 
  -1  17   5       69.61       68.03      1.72 o 
   0  17   5       11.10       11.79      1.15 o 
   1  17   5        1.51       -0.16      0.73 o 
   2  17   5       10.18       11.19      1.08 o 
   3  17   5        0.09       -0.89      0.89 o 
   4  17   5        8.72        7.87      1.14 o 
   5  17   5       11.98       11.21      1.31 o 
  -4  18   5       38.98       40.23      2.10 o 
  -3  18   5       77.16       74.74      2.69 o 
  -2  18   5        0.04       -0.38      0.85 o 
  -1  18   5      121.25      125.06      2.38 o 
   0  18   5      123.70      126.79      2.45 o 
   1  18   5        2.47        1.66      1.42 o 
   2  18   5       23.25       23.63      2.06 o 
   3  18   5        0.64        0.22      1.21 o 
  -1  19   5       49.27       48.20      2.07 o 
   0  19   5       14.83       18.26      1.79 o 
 -13   0   6        9.57        8.27      1.30 o 
 -12   0   6       31.59       40.26      1.59 o 
 -11   0   6      209.07      212.94      3.70 o 
 -10   0   6       65.09       74.56      2.02 o 
  -9   0   6       28.08       29.30      1.30 o 
  -8   0   6      337.23      322.24      4.76 o 
  -7   0   6     1001.29      985.13     10.70 o 
  -6   0   6      472.64      434.25      6.10 o 
  -5   0   6      623.65      533.46      8.68 o 
  -4   0   6       46.76       35.53      1.00 o 
  -3   0   6      206.55      222.22      2.61 o 
  -2   0   6     1038.00     1151.14     10.56 o 
  -1   0   6      226.97      191.19      2.24 o 
   0   0   6      543.06      529.78      5.11 o 
   1   0   6       15.38       11.46      0.47 o 
   2   0   6       21.87       16.56      0.51 o 
   3   0   6       58.93       60.85      3.89 o 
   4   0   6        4.87        4.38      0.60 o 
   5   0   6        6.66        4.11      0.95 o 
   6   0   6      185.22      138.38      3.50 o 
   7   0   6       38.02       35.40      2.05 o 
   8   0   6      360.28      372.41      7.22 o 
   9   0   6       34.98       34.22      2.22 o 
  10   0   6       34.36       33.35      4.05 o 
  11   0   6       20.16       17.78      2.13 o 
 -13   1   6       91.11       88.39      1.79 o 
 -12   1   6       60.34       71.86      1.47 o 
 -11   1   6       25.58       29.24      1.13 o 
 -10   1   6        2.20        1.12      0.60 o 
  -9   1   6       54.52       56.36      1.31 o 
  -8   1   6      650.69      604.66      6.25 o 
  -7   1   6      300.94      291.42      3.03 o 
  -6   1   6        1.85        3.29      0.48 o 
  -5   1   6      161.28      144.77      1.52 o 
  -4   1   6      216.42      226.87      2.02 o 
  -3   1   6       89.62       96.94      1.10 o 
  -2   1   6      527.89      565.54      3.90 o 
  -1   1   6     1056.42     1159.60      7.47 o 
   0   1   6       63.89       59.81      0.72 o 
   1   1   6       46.97       44.13      0.51 o 
   2   1   6      866.02      880.57      5.68 o 
   3   1   6      137.26      146.54      1.28 o 
   4   1   6       72.45       74.65      1.03 o 
   5   1   6      210.70      212.20      3.08 o 
   6   1   6      101.18       82.17      2.09 o 
   7   1   6      217.73      190.21      3.19 o 
   8   1   6        8.08        8.95      1.01 o 
   9   1   6       88.20       89.58      3.00 o 
  10   1   6       75.01       78.46      2.94 o 
  11   1   6       20.27       21.10      1.59 o 
 -13   2   6        0.06        0.03      0.80 o 
 -12   2   6       28.90       32.94      1.61 o 
 -11   2   6        1.78        2.18      0.69 o 
 -10   2   6       44.01       45.56      1.27 o 
  -9   2   6       23.96       24.12      0.87 o 
  -8   2   6        4.94        6.14      0.77 o 
  -7   2   6        0.58        1.84      0.54 o 
  -6   2   6       12.67       11.20      0.58 o 
  -5   2   6       15.07       13.78      0.54 o 
  -4   2   6       19.61       27.42      0.69 o 
  -3   2   6      357.49      385.27      3.19 o 
  -2   2   6      490.68      516.43      3.61 o 
  -1   2   6        8.09        3.30      0.27 o 
   0   2   6      601.51      602.57      4.05 o 
   1   2   6       90.60       79.71      0.76 o 
   2   2   6      198.71      221.78      1.57 o 
   3   2   6      214.07      209.03      1.76 o 
   4   2   6       57.42       55.65      0.90 o 
   5   2   6      208.25      188.25      2.59 o 
   6   2   6      243.54      237.33      3.48 o 
   7   2   6        2.59        3.63      0.87 o 
   8   2   6       25.03       22.74      1.75 o 
   9   2   6       28.67       29.84      1.75 o 
  10   2   6        0.44        0.68      0.97 o 
  11   2   6        3.34        1.34      1.14 o 
 -13   3   6       57.87       60.44      2.21 o 
 -12   3   6      122.70      135.58      2.70 o 
 -11   3   6       17.95       20.84      1.06 o 
 -10   3   6       10.16       14.53      0.95 o 
  -9   3   6       77.99       76.58      1.38 o 
  -8   3   6      497.73      473.77      4.30 o 
  -7   3   6      337.25      330.06      2.92 o 
  -6   3   6      685.42      672.44      5.69 o 
  -5   3   6        1.24        1.36      0.34 o 
  -4   3   6      564.29      551.55      4.38 o 
  -3   3   6      319.88      314.88      2.71 o 
  -2   3   6      506.29      552.78      4.03 o 
  -1   3   6      154.62      166.31      1.41 o 
   0   3   6      302.39      316.98      2.33 o 
   1   3   6       51.04       54.39      0.70 o 
   2   3   6     1790.31     1756.98     10.02 o 
   3   3   6      206.98      233.59      1.85 o 
   4   3   6        3.24        2.95      0.32 o 
   5   3   6      394.48      400.30      3.91 o 
   6   3   6      635.13      579.89      6.80 o 
   7   3   6      103.88       93.98      2.14 o 
   8   3   6       28.98       31.10      1.43 o 
   9   3   6      105.44      102.75      2.46 o 
  10   3   6       31.12       34.87      1.71 o 
  11   3   6        8.55        9.01      1.14 o 
 -13   4   6        1.87        2.11      1.12 o 
 -12   4   6      110.53      126.58      2.87 o 
 -11   4   6       22.01       26.11      1.31 o 
 -10   4   6       32.46       41.16      1.32 o 
  -9   4   6       24.21       22.76      1.01 o 
  -8   4   6      142.21      135.78      1.92 o 
  -7   4   6      394.96      359.49      3.34 o 
  -6   4   6      200.79      194.43      1.96 o 
  -5   4   6      263.94      255.89      2.15 o 
  -4   4   6       53.63       59.20      0.82 o 
  -3   4   6      520.78      548.33      3.99 o 
  -2   4   6       15.44       16.36      0.51 o 
  -1   4   6      235.73      233.97      1.84 o 
   0   4   6        0.52        1.10      0.26 o 
   1   4   6        7.90        9.79      0.35 o 
   2   4   6        2.66        3.43      0.25 o 
   3   4   6      197.61      200.97      1.66 o 
   4   4   6        3.13        5.48      0.38 o 
   5   4   6       78.82       76.17      1.26 o 
   6   4   6      656.81      575.82      6.07 o 
   7   4   6        3.50        1.12      0.66 o 
   8   4   6        6.07        5.98      1.21 o 
   9   4   6        1.01        0.50      0.78 o 
  10   4   6       19.89       19.20      1.30 o 
  11   4   6        0.10       -0.63      0.99 o 
 -12   5   6        1.57        1.16      1.01 o 
 -11   5   6       86.00       96.17      2.19 o 
 -10   5   6      103.68       98.38      2.11 o 
  -9   5   6        0.42        0.16      0.57 o 
  -8   5   6      246.79      234.11      2.94 o 
  -7   5   6      129.17      120.60      1.60 o 
  -6   5   6      382.20      364.82      3.25 o 
  -5   5   6      467.49      437.81      3.67 o 
  -4   5   6       77.30       91.76      1.09 o 
  -3   5   6      151.84      159.07      1.51 o 
  -2   5   6       78.97       69.14      0.87 o 
  -1   5   6      382.34      446.38      3.54 o 
   0   5   6       54.46       54.45      0.68 o 
   1   5   6       89.14       83.94      0.87 o 
   2   5   6        8.50        9.29      0.38 o 
   3   5   6      609.40      642.70      4.95 o 
   4   5   6      112.81      107.87      1.33 o 
   5   5   6       28.23       27.24      1.02 o 
   6   5   6      151.75      168.76      2.59 o 
   7   5   6        2.74        0.53      0.74 o 
   8   5   6       14.47       11.72      0.99 o 
   9   5   6        5.58        6.52      1.03 o 
  10   5   6       19.58       23.47      1.37 o 
  11   5   6        9.45        7.80      1.13 o 
 -12   6   6        1.37        1.38      1.06 o 
 -11   6   6       41.83       40.30      1.54 o 
 -10   6   6       96.97       95.14      2.36 o 
  -9   6   6        0.01       -0.67      0.67 o 
  -8   6   6       36.01       37.78      1.18 o 
  -7   6   6       37.22       34.80      1.07 o 
  -6   6   6       55.45       55.74      1.12 o 
  -5   6   6        0.91        2.61      0.46 o 
  -4   6   6       26.00       23.40      0.75 o 
  -3   6   6      276.64      295.92      2.83 o 
  -2   6   6      294.60      258.61      2.31 o 
  -1   6   6      221.22      217.70      1.87 o 
   0   6   6       42.99       41.66      0.63 o 
   1   6   6        2.70        0.81      0.25 o 
   2   6   6       27.33       44.78      0.82 o 
   3   6   6        2.30        2.34      0.46 o 
   4   6   6       36.65       30.21      0.82 o 
   5   6   6       61.34       60.43      1.27 o 
   6   6   6       11.34       14.23      0.80 o 
   7   6   6        0.00        0.37      0.69 o 
   8   6   6       51.47       48.95      1.57 o 
   9   6   6        8.25        7.36      0.96 o 
  10   6   6        8.43        9.22      1.12 o 
  11   6   6       13.93       10.54      1.23 o 
 -12   7   6       39.59       38.71      1.88 o 
 -11   7   6       61.63       59.63      2.05 o 
 -10   7   6        4.09        4.61      0.85 o 
  -9   7   6       19.55       17.20      1.06 o 
  -8   7   6       99.42       92.02      1.73 o 
  -7   7   6      109.23      105.30      2.05 o 
  -6   7   6      381.14      367.38      3.56 o 
  -5   7   6       21.45       24.64      0.81 o 
  -4   7   6      305.25      310.91      3.39 o 
  -3   7   6     1050.90     1034.31      8.22 o 
  -2   7   6      199.67      185.49      1.86 o 
  -1   7   6       65.03       67.90      0.91 o 
   0   7   6      144.74      152.79      1.83 o 
   1   7   6      326.14      343.37      2.58 o 
   2   7   6      435.66      446.43      3.68 o 
   3   7   6      399.70      417.86      3.51 o 
   4   7   6      178.33      156.93      2.05 o 
   5   7   6      114.05      109.76      1.76 o 
   6   7   6      198.37      184.83      2.70 o 
   7   7   6       36.04       34.79      1.53 o 
   8   7   6        2.14        0.32      0.81 o 
   9   7   6        0.00       -0.60      0.88 o 
  10   7   6        0.12       -1.09      1.09 o 
  11   7   6        0.02        0.48      1.32 o 
 -12   8   6       17.89       19.77      1.58 o 
 -11   8   6        9.98        9.00      1.21 o 
 -10   8   6        0.26       -0.48      0.89 o 
  -9   8   6       98.82       98.93      1.90 o 
  -8   8   6      136.13      132.42      2.26 o 
  -7   8   6       12.39       14.06      0.93 o 
  -6   8   6        1.11        0.48      0.73 o 
  -5   8   6       13.60       10.27      0.62 o 
  -4   8   6       67.59       59.30      1.13 o 
  -3   8   6      307.87      328.91      3.18 o 
  -2   8   6      338.19      330.82      3.04 o 
  -1   8   6        0.63        0.24      0.37 o 
   0   8   6      104.27       92.02      1.19 o 
   1   8   6        0.13        0.24      0.32 o 
   2   8   6     1009.81      942.75      7.58 o 
   3   8   6      482.44      434.95      3.69 o 
   4   8   6        2.34        0.56      0.54 o 
   5   8   6      153.25      148.17      2.14 o 
   6   8   6       46.75       41.88      1.33 o 
   7   8   6       33.87       39.38      1.98 o 
   8   8   6        3.45        1.94      0.92 o 
   9   8   6       45.40       43.93      1.83 o 
  10   8   6        0.94       -0.41      1.22 o 
 -11   9   6       29.43       31.74      2.02 o 
 -10   9   6      112.83      112.13      2.82 o 
  -9   9   6       71.68       64.56      1.86 o 
  -8   9   6       13.11       17.17      0.94 o 
  -7   9   6        8.89        7.44      0.73 o 
  -6   9   6      366.12      339.74      3.77 o 
  -5   9   6      400.42      355.54      3.82 o 
  -4   9   6       23.70       23.85      0.82 o 
  -3   9   6      153.18      148.29      1.86 o 
  -2   9   6        6.64        8.43      0.63 o 
  -1   9   6      148.74      155.37      1.85 o 
   0   9   6      263.94      261.29      2.65 o 
   1   9   6        0.92        3.10      0.59 o 
   2   9   6       79.89       84.40      1.36 o 
   3   9   6      348.60      360.83      3.50 o 
   4   9   6        5.24        4.24      0.55 o 
   5   9   6       13.96       14.31      0.80 o 
   6   9   6      170.09      186.06      2.80 o 
   7   9   6       18.85       23.20      1.12 o 
   8   9   6       13.99       12.99      1.20 o 
   9   9   6       50.25       54.93      2.41 o 
  10   9   6        1.50        1.96      1.40 o 
 -11  10   6        7.53       10.87      1.35 o 
 -10  10   6        2.83        3.37      1.06 o 
  -9  10   6        0.42        0.31      0.77 o 
  -8  10   6       27.12       25.36      1.12 o 
  -7  10   6       98.93       95.77      2.59 o 
  -6  10   6        5.71        4.29      0.68 o 
  -5  10   6       20.32       19.14      0.89 o 
  -4  10   6       78.57       67.90      1.28 o 
  -3  10   6      269.95      252.53      2.95 o 
  -2  10   6        0.07       -0.16      0.42 o 
  -1  10   6       40.51       38.69      0.95 o 
   0  10   6      158.35      140.72      1.79 o 
   1  10   6      125.92      130.33      1.71 o 
   2  10   6      447.73      433.55      4.03 o 
   3  10   6      145.40      132.54      1.82 o 
   4  10   6        1.26        0.48      0.52 o 
   5  10   6      290.60      283.42      3.30 o 
   6  10   6       58.01       59.13      1.58 o 
   7  10   6        1.41       -0.29      0.68 o 
   8  10   6        0.30        2.38      1.16 o 
   9  10   6        1.17        0.81      1.21 o 
 -10  11   6       38.17       43.39      1.91 o 
  -9  11   6       63.89       65.21      1.88 o 
  -8  11   6       30.24       26.71      1.29 o 
  -7  11   6        1.19        0.81      0.67 o 
  -6  11   6       25.05       21.54      0.99 o 
  -5  11   6       23.13       22.47      1.30 o 
  -4  11   6        0.89        0.60      0.57 o 
  -3  11   6      114.01      115.42      1.86 o 
  -2  11   6       26.73       24.15      0.85 o 
  -1  11   6       40.67       35.48      0.96 o 
   0  11   6       82.98       78.51      1.35 o 
   1  11   6      318.87      301.50      3.38 o 
   2  11   6       47.98       44.37      1.19 o 
   3  11   6       73.14       62.28      1.30 o 
   4  11   6      387.63      360.46      3.66 o 
   5  11   6       17.41       18.87      0.92 o 
   6  11   6        9.69        8.14      1.11 o 
   7  11   6       41.60       43.44      1.86 o 
   8  11   6       34.79       34.13      2.05 o 
   9  11   6        6.93        3.60      1.33 o 
 -10  12   6       43.61       43.76      1.74 o 
  -9  12   6       89.40       90.23      2.25 o 
  -8  12   6       19.11       20.62      1.24 o 
  -7  12   6        0.05       -0.05      0.64 o 
  -6  12   6        1.24        0.95      0.64 o 
  -5  12   6        1.25       -0.47      0.58 o 
  -4  12   6       10.27        7.73      0.75 o 
  -3  12   6      208.99      206.49      2.72 o 
  -2  12   6      166.87      166.93      2.15 o 
  -1  12   6       51.57       47.35      1.13 o 
   0  12   6        6.93        4.90      0.59 o 
   1  12   6       19.21       15.17      0.99 o 
   2  12   6      443.29      435.38      4.56 o 
   3  12   6       90.51       90.18      1.71 o 
   4  12   6        6.79        7.11      0.75 o 
   5  12   6       13.58       12.04      0.93 o 
   6  12   6       87.21       84.92      2.20 o 
   7  12   6       27.01       31.08      1.59 o 
   8  12   6       58.92       59.10      2.64 o 
  -9  13   6       17.18       16.59      1.28 o 
  -8  13   6       15.13       16.61      1.21 o 
  -7  13   6        4.74        2.45      0.85 o 
  -6  13   6        2.75        2.03      0.70 o 
  -5  13   6       45.19       41.23      1.31 o 
  -4  13   6       99.99       93.85      2.08 o 
  -3  13   6        0.02       -0.17      0.57 o 
  -2  13   6       11.48       13.90      0.77 o 
  -1  13   6        9.54       10.50      0.76 o 
   0  13   6       36.49       32.86      1.02 o 
   1  13   6       22.52       22.34      1.00 o 
   2  13   6       55.30       48.55      1.22 o 
   3  13   6       40.77       35.95      1.21 o 
   4  13   6       18.82       14.52      1.60 o 
   5  13   6        1.88        2.92      0.79 o 
   6  13   6       59.09       63.97      2.06 o 
   7  13   6       58.42       56.91      2.20 o 
   8  13   6        3.43        3.05      1.08 o 
  -9  14   6       26.43       30.44      1.73 o 
  -8  14   6       26.99       29.42      1.45 o 
  -7  14   6       40.69       43.60      1.67 o 
  -6  14   6       14.64       14.19      1.10 o 
  -5  14   6        8.52       11.06      0.89 o 
  -4  14   6       17.97       22.55      1.05 o 
  -3  14   6       17.71       18.35      0.98 o 
  -2  14   6       29.49       31.06      1.06 o 
  -1  14   6       48.21       47.40      1.22 o 
   0  14   6        0.01       -0.47      0.54 o 
   1  14   6      307.81      296.39      3.59 o 
   2  14   6       71.13       66.98      1.58 o 
   3  14   6        0.93        0.85      0.73 o 
   4  14   6       44.15       41.31      1.66 o 
   5  14   6       15.96       14.12      1.18 o 
   6  14   6        9.96       10.16      1.38 o 
   7  14   6       10.83       10.16      1.29 o 
  -8  15   6        4.49        2.95      1.10 o 
  -7  15   6        0.27       -0.36      0.83 o 
  -6  15   6       11.88       11.26      1.05 o 
  -5  15   6        6.62        5.16      0.82 o 
  -4  15   6        3.55        3.29      0.78 o 
  -3  15   6       10.08       11.25      0.87 o 
  -2  15   6       12.11       12.94      1.27 o 
  -1  15   6       93.85       95.00      1.72 o 
   0  15   6       47.53       47.21      1.42 o 
   1  15   6       37.49       37.13      1.48 o 
   2  15   6        6.89        8.23      1.48 o 
   3  15   6        2.08        1.33      0.78 o 
   4  15   6       46.49       43.92      1.78 o 
   5  15   6       12.96       14.89      1.26 o 
   6  15   6        8.92       12.01      1.53 o 
  -7  16   6       39.02       38.96      1.80 o 
  -6  16   6        6.27        7.70      1.06 o 
  -5  16   6        0.01       -0.82      0.82 o 
  -4  16   6        3.31        2.82      0.78 o 
  -3  16   6        1.89        1.09      0.72 o 
  -2  16   6        0.53       -0.50      0.67 o 
  -1  16   6       13.63       14.04      0.92 o 
   0  16   6        1.51        1.67      0.82 o 
   1  16   6       15.59       16.93      1.24 o 
   2  16   6      161.08      166.68      2.98 o 
   3  16   6       26.59       30.51      1.61 o 
   4  16   6        8.87        6.63      1.14 o 
   5  16   6       12.36        9.70      1.23 o 
  -5  17   6       14.98       15.25      1.35 o 
  -4  17   6        2.06        1.79      1.00 o 
  -3  17   6       42.71       46.21      1.53 o 
  -2  17   6        3.74        5.08      0.97 o 
  -1  17   6        7.29        7.10      1.03 o 
   0  17   6       82.83       84.49      3.35 o 
   1  17   6        9.73        9.94      0.98 o 
   2  17   6       18.58       19.86      1.48 o 
   3  17   6        0.01       -0.86      0.86 o 
   4  17   6        5.97        6.63      1.14 o 
  -3  18   6        3.56        5.82      1.37 o 
  -2  18   6        4.10        6.47      1.19 o 
  -1  18   6       51.69       61.29      2.60 o 
   0  18   6       11.64       10.69      1.18 o 
   1  18   6      112.54      121.39      3.47 o 
   2  18   6       22.56       29.67      2.07 o 
 -13   1   7       58.91       60.63      1.78 o 
 -12   1   7       38.67       40.60      1.30 o 
 -11   1   7       33.46       34.75      1.14 o 
 -10   1   7        2.84        1.84      0.57 o 
  -9   1   7        3.24        1.86      0.53 o 
  -8   1   7       25.90       26.91      0.90 o 
  -7   1   7      144.28      131.53      2.02 o 
  -6   1   7       30.58       22.45      0.76 o 
  -5   1   7       14.67       17.36      1.01 o 
  -4   1   7      126.68      116.73      1.26 o 
  -3   1   7      129.54      161.14      1.59 o 
  -2   1   7      258.23      315.09      2.59 o 
  -1   1   7      558.80      629.06      4.32 o 
   0   1   7       35.16       47.74      0.64 o 
   1   1   7        1.67        1.31      0.22 o 
   2   1   7      108.64      111.84      1.05 o 
   3   1   7      184.64      187.04      1.70 o 
   4   1   7       58.06       60.13      1.03 o 
   5   1   7       16.07       17.04      0.83 o 
   6   1   7      139.06      125.20      2.40 o 
   7   1   7      419.13      379.93      5.07 o 
   8   1   7       12.17       14.53      1.68 o 
   9   1   7       90.01       92.11      2.66 o 
  10   1   7       18.24       17.79      1.47 o 
  11   1   7        9.89        8.46      1.33 o 
 -13   2   7       11.42       14.95      1.65 o 
 -12   2   7        0.25       -0.70      0.70 o 
 -11   2   7       43.22       43.37      1.37 o 
 -10   2   7        6.46        6.81      0.71 o 
  -9   2   7       62.51       59.42      1.35 o 
  -8   2   7       14.67       13.65      0.72 o 
  -7   2   7       12.38       10.48      0.65 o 
  -6   2   7     2301.63     2093.85     14.20 o 
  -5   2   7      476.03      422.10      3.43 o 
  -4   2   7      141.28      162.54      1.64 o 
  -3   2   7      155.25      137.90      1.43 o 
  -2   2   7      227.06      215.06      1.91 o 
  -1   2   7      415.08      369.52      2.74 o 
   0   2   7        4.43       14.31      0.42 o 
   1   2   7      469.57      469.82      2.98 o 
   2   2   7      924.91      884.70      5.27 o 
   3   2   7      129.86      133.67      1.21 o 
   4   2   7      230.99      226.20      2.83 o 
   5   2   7       84.47       55.72      1.35 o 
   6   2   7      108.25       84.13      1.97 o 
   7   2   7       72.14       61.70      1.82 o 
   8   2   7       67.02       68.06      2.00 o 
   9   2   7       46.49       48.11      2.19 o 
  10   2   7       25.57       25.83      1.58 o 
  11   2   7        0.13       -1.06      1.06 o 
 -13   3   7       20.08       20.49      1.56 o 
 -12   3   7        9.18       10.61      1.01 o 
 -11   3   7        2.29        1.14      0.74 o 
 -10   3   7       47.31       49.04      1.31 o 
  -9   3   7        0.32        0.34      0.50 o 
  -8   3   7       29.18       25.98      0.89 o 
  -7   3   7      125.29      120.21      1.64 o 
  -6   3   7      266.99      267.73      2.65 o 
  -5   3   7      831.18      761.25      6.87 o 
  -4   3   7       18.49       24.42      0.81 o 
  -3   3   7      270.78      253.35      2.22 o 
  -2   3   7       89.72       81.01      1.02 o 
  -1   3   7       10.13       12.43      0.38 o 
   0   3   7        9.70       13.80      0.42 o 
   1   3   7      328.18      343.63      2.41 o 
   2   3   7       29.16       25.40      0.53 o 
   3   3   7       60.05       52.88      0.78 o 
   4   3   7        1.48        2.50      0.40 o 
   5   3   7       48.69       53.03      1.21 o 
   6   3   7        0.00       -0.06      0.70 o 
   7   3   7        1.15        1.02      0.86 o 
   8   3   7        7.04        8.09      0.99 o 
   9   3   7        0.21       -0.41      0.80 o 
  10   3   7        0.05       -1.08      1.15 o 
  11   3   7        4.98        4.84      1.13 o 
 -12   4   7        4.46        3.41      0.98 o 
 -11   4   7       16.24       19.66      1.13 o 
 -10   4   7        0.00        0.15      0.66 o 
  -9   4   7        7.56        8.49      0.80 o 
  -8   4   7      103.82      100.10      1.56 o 
  -7   4   7       23.42       26.27      0.88 o 
  -6   4   7        9.52       12.52      0.66 o 
  -5   4   7       50.12       55.91      1.21 o 
  -4   4   7       53.42       34.54      0.68 o 
  -3   4   7       26.51       27.36      0.73 o 
  -2   4   7      518.92      534.33      3.73 o 
  -1   4   7       42.56       46.29      0.70 o 
   0   4   7        1.29        2.35      0.24 o 
   1   4   7        9.00       12.35      0.39 o 
   2   4   7      240.14      238.33      1.94 o 
   3   4   7      244.95      226.99      2.03 o 
   4   4   7        9.78       12.11      0.61 o 
   5   4   7       76.05       67.74      1.38 o 
   6   4   7       44.60       36.27      1.32 o 
   7   4   7        7.46        5.56      0.80 o 
   8   4   7       35.96       36.23      1.42 o 
   9   4   7       16.56       16.64      1.17 o 
  10   4   7        2.26        0.58      0.92 o 
  11   4   7        6.94        6.36      1.13 o 
 -12   5   7       16.72       18.59      1.31 o 
 -11   5   7        1.51        0.22      0.82 o 
 -10   5   7       19.00       18.73      1.18 o 
  -9   5   7        9.64        9.67      0.84 o 
  -8   5   7       13.69       13.49      0.77 o 
  -7   5   7        7.54        7.77      0.63 o 
  -6   5   7        0.21        0.41      0.48 o 
  -5   5   7        1.36        2.71      0.48 o 
  -4   5   7        6.93        7.88      0.50 o 
  -3   5   7       27.06       32.92      0.79 o 
  -2   5   7      161.26      173.78      1.64 o 
  -1   5   7      401.93      387.76      2.73 o 
   0   5   7        3.59        2.39      0.28 o 
   1   5   7      735.58      739.72      4.74 o 
   2   5   7      194.68      178.62      1.82 o 
   3   5   7       28.81       28.63      0.72 o 
   4   5   7      250.46      211.56      2.51 o 
   5   5   7        7.98       10.56      0.74 o 
   6   5   7       28.15       21.84      1.06 o 
   7   5   7       79.90       74.68      1.85 o 
   8   5   7        0.01       -0.71      0.71 o 
   9   5   7        0.02        0.39      0.80 o 
  10   5   7       10.45        9.27      1.28 o 
  11   5   7        0.10       -0.65      0.98 o 
 -12   6   7        0.11       -0.42      0.98 o 
 -11   6   7        2.64        1.32      0.85 o 
 -10   6   7        0.42        1.00      0.78 o 
  -9   6   7      101.29       97.53      2.11 o 
  -8   6   7       52.51       54.66      1.53 o 
  -7   6   7       42.94       50.57      1.18 o 
  -6   6   7      316.30      296.78      3.11 o 
  -5   6   7      222.76      213.84      2.22 o 
  -4   6   7      113.99      130.34      1.57 o 
  -3   6   7       54.54       51.89      1.01 o 
  -2   6   7       85.86       77.41      1.08 o 
  -1   6   7        2.81        3.56      0.35 o 
   0   6   7        0.51        0.39      0.31 o 
   1   6   7       31.50       25.09      0.56 o 
   2   6   7       20.89       17.31      0.81 o 
   3   6   7      410.75      392.73      3.36 o 
   4   6   7       33.40       34.16      1.02 o 
   5   6   7      252.74      214.93      2.65 o 
   6   6   7        1.85       -0.48      0.72 o 
   7   6   7        5.92        6.61      0.86 o 
   8   6   7        4.60        4.59      0.89 o 
   9   6   7       54.02       58.38      1.84 o 
  10   6   7        2.11        2.26      1.03 o 
 -12   7   7        0.37       -0.71      1.00 o 
 -11   7   7        0.38       -0.96      1.21 o 
 -10   7   7      116.65      117.87      2.44 o 
  -9   7   7        2.89        2.85      0.82 o 
  -8   7   7        0.04        0.06      0.68 o 
  -7   7   7       23.27       26.32      1.13 o 
  -6   7   7       56.19       58.42      1.24 o 
  -5   7   7      223.01      200.73      2.55 o 
  -4   7   7       61.05       54.43      1.19 o 
  -3   7   7       79.86       76.22      1.27 o 
  -2   7   7      522.80      490.21      4.34 o 
  -1   7   7        0.08        0.08      0.33 o 
   0   7   7      560.88      531.33      3.61 o 
   1   7   7      143.46      129.74      1.54 o 
   2   7   7       25.19       24.00      0.75 o 
   3   7   7       34.88       30.16      1.66 o 
   4   7   7      275.48      251.70      2.92 o 
   5   7   7       82.98       92.59      1.89 o 
   6   7   7       59.92       55.40      1.72 o 
   7   7   7        5.52        2.30      0.91 o 
   8   7   7        1.98        0.83      1.26 o 
   9   7   7       11.89        9.86      1.19 o 
  10   7   7        0.98        0.06      1.06 o 
 -11   8   7        4.33        3.52      1.09 o 
 -10   8   7       10.35       13.87      1.72 o 
  -9   8   7        0.99        0.61      0.75 o 
  -8   8   7      234.99      233.87      3.42 o 
  -7   8   7       46.41       43.69      1.46 o 
  -6   8   7       70.08       78.78      1.57 o 
  -5   8   7      141.77      133.50      1.83 o 
  -4   8   7      110.51       92.19      1.45 o 
  -3   8   7        9.13       10.75      0.62 o 
  -2   8   7      228.59      234.12      2.51 o 
  -1   8   7       73.55       71.34      1.22 o 
   0   8   7       81.02       80.53      1.03 o 
   1   8   7       38.84       36.50      0.87 o 
   2   8   7      345.42      325.34      3.19 o 
   3   8   7      218.69      201.26      2.31 o 
   4   8   7        1.49        0.09      0.47 o 
   5   8   7      106.45       98.87      1.75 o 
   6   8   7       33.37       32.73      1.26 o 
   7   8   7       47.21       46.16      1.73 o 
   8   8   7        4.88        4.35      1.02 o 
   9   8   7        9.55       12.31      1.31 o 
  10   8   7       18.28       16.09      1.74 o 
 -11   9   7       17.69       17.77      1.50 o 
 -10   9   7       44.83       49.37      2.00 o 
  -9   9   7       15.76       15.36      1.40 o 
  -8   9   7       12.99       14.93      1.03 o 
  -7   9   7      144.83      141.24      2.24 o 
  -6   9   7       13.15       11.66      0.79 o 
  -5   9   7       75.11       66.76      1.32 o 
  -4   9   7        9.96       12.10      0.68 o 
  -3   9   7      377.67      338.88      3.37 o 
  -2   9   7     1279.95     1197.68      9.55 o 
  -1   9   7      248.63      256.07      2.92 o 
   0   9   7      272.29      276.41      2.80 o 
   1   9   7       57.55       61.43      1.14 o 
   2   9   7        0.72        0.78      0.47 o 
   3   9   7       27.46       25.22      0.87 o 
   4   9   7        5.45        4.71      0.59 o 
   5   9   7        1.75        1.11      0.60 o 
   6   9   7        3.74        1.18      0.71 o 
   7   9   7       91.55       90.30      2.34 o 
   8   9   7        0.69       -0.86      0.86 o 
   9   9   7        1.87        0.14      1.24 o 
 -11  10   7       17.56       15.52      1.71 o 
 -10  10   7       43.44       42.90      1.94 o 
  -9  10   7       73.02       72.95      1.94 o 
  -8  10   7       46.04       50.89      1.63 o 
  -7  10   7      121.32      114.77      2.24 o 
  -6  10   7       14.42       17.04      0.92 o 
  -5  10   7      191.01      174.84      2.45 o 
  -4  10   7       38.69       41.68      1.06 o 
  -3  10   7       16.90       14.60      0.79 o 
  -2  10   7       18.42       20.35      0.89 o 
  -1  10   7      101.17       92.91      1.60 o 
   0  10   7       91.66       88.59      1.41 o 
   1  10   7        1.14        2.00      0.89 o 
   2  10   7        1.31        0.01      0.48 o 
   3  10   7      495.68      465.92      4.38 o 
   4  10   7       97.60       96.80      1.61 o 
   5  10   7      203.37      200.91      2.74 o 
   6  10   7       13.63       15.26      1.03 o 
   7  10   7       12.86       13.24      1.22 o 
   8  10   7        2.51        4.09      1.32 o 
   9  10   7        5.99        6.11      1.48 o 
 -10  11   7       96.30       94.84      2.68 o 
  -9  11   7        1.13       -0.31      1.00 o 
  -8  11   7        0.68        1.41      0.73 o 
  -7  11   7        0.13        0.89      0.69 o 
  -6  11   7       13.09       14.09      0.91 o 
  -5  11   7       96.79       84.98      1.69 o 
  -4  11   7       27.47       29.41      1.25 o 
  -3  11   7        1.01        1.42      0.59 o 
  -2  11   7      171.38      179.17      2.44 o 
  -1  11   7       55.57       55.99      1.37 o 
   0  11   7       76.43       81.91      1.42 o 
   1  11   7       39.14       38.71      1.17 o 
   2  11   7       10.31        8.70      0.73 o 
   3  11   7       32.59       36.79      1.15 o 
   4  11   7       10.80        8.71      0.71 o 
   5  11   7       41.01       42.86      1.84 o 
   6  11   7       12.70       11.53      1.00 o 
   7  11   7        4.08        5.02      1.28 o 
   8  11   7       13.23       11.78      1.57 o 
 -10  12   7        0.07        0.47      2.00 o 
  -9  12   7       12.60       12.45      1.33 o 
  -8  12   7        4.31        6.44      0.98 o 
  -7  12   7        1.37        1.06      0.72 o 
  -6  12   7       11.56       13.49      0.90 o 
  -5  12   7        0.02        0.47      0.63 o 
  -4  12   7       20.38       19.55      1.36 o 
  -3  12   7       44.82       46.53      1.29 o 
  -2  12   7       47.76       50.16      1.32 o 
  -1  12   7      129.89      118.37      1.93 o 
   0  12   7        9.84       12.21      0.87 o 
   1  12   7        6.02        3.91      0.69 o 
   2  12   7       15.48       17.81      1.15 o 
   3  12   7        1.49        0.46      0.60 o 
   4  12   7        0.07       -0.57      0.57 o 
   5  12   7        0.00       -0.66      0.70 o 
   6  12   7        0.18        0.06      0.91 o 
   7  12   7        3.57        2.46      1.03 o 
   8  12   7        0.24        0.22      1.22 o 
  -9  13   7        6.39        5.16      1.66 o 
  -8  13   7       53.28       50.05      1.78 o 
  -7  13   7       61.43       64.37      1.70 o 
  -6  13   7       10.43        9.40      0.88 o 
  -5  13   7        0.13       -0.53      0.61 o 
  -4  13   7       41.48       43.55      1.33 o 
  -3  13   7       93.53       95.60      1.83 o 
  -2  13   7      205.40      203.79      2.78 o 
  -1  13   7       72.50       72.31      1.57 o 
   0  13   7        1.18        1.16      0.64 o 
   1  13   7      234.39      230.96      3.03 o 
   2  13   7        0.01       -0.60      0.60 o 
   3  13   7       20.53       21.06      1.01 o 
   4  13   7       36.80       34.46      1.45 o 
   5  13   7        1.90        2.88      1.48 o 
   6  13   7       89.27       83.14      2.31 o 
   7  13   7        0.09       -0.53      0.98 o 
  -8  14   7       98.62      103.19      2.72 o 
  -7  14   7        0.84       -0.84      0.84 o 
  -6  14   7        2.17        1.44      0.76 o 
  -5  14   7        0.01       -0.65      0.65 o 
  -4  14   7       10.57       13.00      1.30 o 
  -3  14   7        0.09        1.15      0.67 o 
  -2  14   7        0.21       -0.46      0.63 o 
  -1  14   7       50.08       48.06      1.38 o 
   0  14   7        1.28       -0.11      0.67 o 
   1  14   7       17.54       17.54      1.00 o 
   2  14   7        6.15        6.17      0.81 o 
   3  14   7       37.70       37.42      1.99 o 
   4  14   7       32.18       29.06      1.48 o 
   5  14   7      160.13      162.04      3.75 o 
   6  14   7       17.51       15.05      1.58 o 
  -7  15   7       14.00       14.78      1.61 o 
  -6  15   7       10.18       11.62      1.23 o 
  -5  15   7        0.20        0.43      0.70 o 
  -4  15   7       13.22       14.19      0.99 o 
  -3  15   7        6.73        9.37      0.90 o 
  -2  15   7      148.39      156.34      2.52 o 
  -1  15   7      160.00      154.84      2.79 o 
   0  15   7       12.86       15.94      1.05 o 
   1  15   7       18.16       18.82      1.10 o 
   2  15   7       12.07       12.89      1.35 o 
   3  15   7        0.03        0.06      0.83 o 
   4  15   7        0.03        0.91      0.95 o 
   5  15   7       31.67       35.59      2.07 o 
  -6  16   7        4.67        5.29      1.14 o 
  -5  16   7        6.16        7.12      1.11 o 
  -4  16   7        0.16       -0.20      0.72 o 
  -3  16   7        5.69        6.41      0.87 o 
  -2  16   7        9.26       10.10      0.95 o 
  -1  16   7       29.30       29.82      1.44 o 
   0  16   7       31.83       41.74      1.81 o 
   1  16   7        6.81        8.27      1.07 o 
   2  16   7        0.15        1.12      0.89 o 
   3  16   7        0.52       -1.01      1.01 o 
   4  16   7       17.58       15.94      1.36 o 
  -4  17   7       24.92       27.59      1.43 o 
  -3  17   7       38.89       45.55      1.69 o 
  -2  17   7       43.14       49.50      1.80 o 
  -1  17   7       32.64       34.18      1.77 o 
   0  17   7       17.93       13.67      1.35 o 
   1  17   7       25.90       23.18      1.38 o 
   2  17   7        0.28        0.46      1.01 o 
   3  17   7        0.30       -0.14      1.04 o 
  -1  18   7        7.83        7.03      1.86 o 
 -12   0   8       21.76       23.97      1.59 o 
 -11   0   8       19.52       18.91      1.56 o 
 -10   0   8        1.55        1.20      0.83 o 
  -9   0   8        9.89       12.83      1.07 o 
  -8   0   8      126.13      114.51      2.40 o 
  -7   0   8      146.56      137.15      2.29 o 
  -6   0   8     1326.62     1196.61     11.48 o 
  -5   0   8      610.54      559.93      5.90 o 
  -4   0   8       22.35       20.63      0.85 o 
  -3   0   8       91.48       89.23      1.54 o 
  -2   0   8        2.20        7.77      0.60 o 
  -1   0   8        9.97       16.02      0.67 o 
   0   0   8      231.62      206.66      2.15 o 
   1   0   8       32.82       29.84      1.30 o 
   2   0   8     1369.61     1276.83     11.58 o 
   3   0   8      390.69      410.30      4.88 o 
   4   0   8      123.22       94.79      2.10 o 
   5   0   8      147.91      106.00      3.03 o 
   6   0   8       44.56       41.81      2.09 o 
   7   0   8       88.02       85.22      2.98 o 
   8   0   8        9.24        4.83      1.46 o 
   9   0   8       20.97       16.92      2.02 o 
  10   0   8       48.85       53.47      7.86 o 
 -12   1   8       12.98       13.04      1.02 o 
 -11   1   8        0.40       -0.57      0.57 o 
 -10   1   8        0.89        0.30      0.59 o 
  -9   1   8        5.09        4.65      0.58 o 
  -8   1   8        2.06        3.36      0.53 o 
  -7   1   8       78.81       71.26      1.20 o 
  -6   1   8        9.76        8.98      0.59 o 
  -5   1   8       88.15       87.49      1.17 o 
  -4   1   8       60.57       59.47      0.92 o 
  -3   1   8       22.41       29.49      0.66 o 
  -2   1   8        0.10        3.24      0.41 o 
  -1   1   8      300.27      270.74      2.20 o 
   0   1   8       19.52       20.61      0.54 o 
   1   1   8      710.56      686.40      4.06 o 
   2   1   8      245.58      257.58      2.08 o 
   3   1   8        8.85       10.58      0.51 o 
   4   1   8        0.18        0.44      0.45 o 
   5   1   8      247.46      216.47      3.33 o 
   6   1   8        8.44        8.39      0.91 o 
   7   1   8       34.69       27.91      1.37 o 
   8   1   8        3.34        4.99      1.01 o 
   9   1   8       52.19       51.79      1.92 o 
  10   1   8       45.12       47.38      2.04 o 
 -12   2   8        5.26        4.73      0.79 o 
 -11   2   8       16.26       17.72      0.96 o 
 -10   2   8        5.70        5.78      0.65 o 
  -9   2   8        0.86       -0.13      0.52 o 
  -8   2   8       17.15       16.65      0.72 o 
  -7   2   8        7.43        7.76      0.57 o 
  -6   2   8      114.92      115.43      1.50 o 
  -5   2   8       19.92       17.61      0.63 o 
  -4   2   8       12.28       15.20      0.54 o 
  -3   2   8       96.82       93.67      1.12 o 
  -2   2   8       26.54       33.72      0.67 o 
  -1   2   8       82.09       81.44      0.92 o 
   0   2   8       96.75      102.47      1.03 o 
   1   2   8      180.35      178.32      1.49 o 
   2   2   8        3.01        3.11      0.52 o 
   3   2   8        0.46        0.71      0.35 o 
   4   2   8        2.32        2.01      0.44 o 
   5   2   8        9.75        5.56      0.70 o 
   6   2   8        2.36        0.69      0.77 o 
   7   2   8        1.20        0.00      1.07 o 
   8   2   8        8.96        8.76      1.09 o 
   9   2   8       31.20       33.38      1.71 o 
  10   2   8        6.84        5.32      1.31 o 
 -12   3   8       11.15       12.52      0.99 o 
 -11   3   8        0.81        1.12      0.70 o 
 -10   3   8        4.41        4.03      0.64 o 
  -9   3   8       37.55       39.17      1.03 o 
  -8   3   8        1.08        0.79      0.48 o 
  -7   3   8       31.53       32.16      0.95 o 
  -6   3   8        2.99        4.30      0.51 o 
  -5   3   8        4.65        5.40      0.61 o 
  -4   3   8        0.19        0.42      0.46 o 
  -3   3   8        0.84       -0.29      0.29 o 
  -2   3   8        3.00        6.10      0.37 o 
  -1   3   8       91.53       76.55      0.90 o 
   0   3   8      226.57      204.61      2.07 o 
   1   3   8      363.58      355.51      2.54 o 
   2   3   8      374.44      364.24      2.77 o 
   3   3   8      139.66      138.89      1.58 o 
   4   3   8       24.99       21.34      0.78 o 
   5   3   8        1.10        1.68      0.56 o 
   6   3   8       61.16       57.05      1.54 o 
   7   3   8       19.96       13.56      1.00 o 
   8   3   8        3.52        4.54      0.90 o 
   9   3   8        5.70        7.94      1.08 o 
  10   3   8       23.59       23.53      1.48 o 
 -12   4   8        7.60        7.47      1.19 o 
 -11   4   8       16.18       19.08      1.51 o 
 -10   4   8       15.41       16.00      1.04 o 
  -9   4   8       48.42       47.62      1.27 o 
  -8   4   8       83.40       76.76      1.40 o 
  -7   4   8       19.09       17.15      0.78 o 
  -6   4   8      357.31      300.51      2.98 o 
  -5   4   8      412.47      406.40      3.91 o 
  -4   4   8      157.22      164.95      1.74 o 
  -3   4   8      428.81      395.66      3.22 o 
  -2   4   8       36.22       39.18      0.70 o 
  -1   4   8      434.40      421.89      3.12 o 
   0   4   8      375.83      370.21      2.65 o 
   1   4   8      398.62      374.80      3.23 o 
   2   4   8       92.46       94.66      1.19 o 
   3   4   8      124.33      131.91      1.67 o 
   4   4   8      529.53      447.33      4.10 o 
   5   4   8      404.66      349.63      3.78 o 
   6   4   8        1.15        1.50      1.22 o 
   7   4   8       91.18       81.56      2.02 o 
   8   4   8       11.12        9.32      1.01 o 
   9   4   8        3.35        0.66      1.04 o 
  10   4   8       39.33       39.59      1.71 o 
 -12   5   8       12.66       13.08      1.23 o 
 -11   5   8        0.93        0.01      0.84 o 
 -10   5   8       22.97       23.39      1.17 o 
  -9   5   8        4.28        1.88      0.70 o 
  -8   5   8        5.97        4.54      0.65 o 
  -7   5   8      205.33      196.55      2.45 o 
  -6   5   8        3.51        4.88      0.59 o 
  -5   5   8      167.36      166.65      2.10 o 
  -4   5   8       53.22       42.76      1.01 o 
  -3   5   8        9.54       11.00      0.51 o 
  -2   5   8      157.44      136.21      1.32 o 
  -1   5   8      108.01      105.77      1.17 o 
   0   5   8      186.14      171.64      1.60 o 
   1   5   8      276.47      263.54      2.19 o 
   2   5   8        0.73       -0.14      0.39 o 
   3   5   8      132.04      124.24      1.69 o 
   4   5   8       58.51       67.96      1.67 o 
   5   5   8      729.01      679.92      6.39 o 
   6   5   8       61.96       55.18      1.82 o 
   7   5   8        5.81        4.96      0.85 o 
   8   5   8        3.42        3.95      0.88 o 
   9   5   8       86.36       86.51      2.20 o 
  10   5   8       35.55       35.54      1.68 o 
 -12   6   8        8.03        7.70      1.46 o 
 -11   6   8       15.11       18.70      1.27 o 
 -10   6   8        1.19        1.01      0.81 o 
  -9   6   8        4.14        5.71      0.90 o 
  -8   6   8      133.76      132.43      2.22 o 
  -7   6   8       35.12       33.18      1.07 o 
  -6   6   8       66.72       62.93      1.29 o 
  -5   6   8      206.53      203.34      2.41 o 
  -4   6   8      324.97      307.11      3.29 o 
  -3   6   8       97.15      101.89      1.38 o 
  -2   6   8      737.84      713.26      7.13 o 
  -1   6   8     1737.76     1651.82     10.62 o 
   0   6   8      104.40      105.70      1.22 o 
   1   6   8     1544.48     1518.58     10.38 o 
   2   6   8      761.48      723.48      5.62 o 
   3   6   8       38.55       40.39      0.99 o 
   4   6   8      198.51      180.60      2.36 o 
   5   6   8       61.95       63.15      1.59 o 
   6   6   8        7.82        6.53      0.97 o 
   7   6   8       55.10       52.25      2.35 o 
   8   6   8        1.01        0.10      0.81 o 
   9   6   8       84.47       91.24      2.93 o 
  10   6   8       45.73       53.35      1.91 o 
 -11   7   8        0.01        0.04      0.86 o 
 -10   7   8        1.39        1.97      0.85 o 
  -9   7   8      115.67      115.55      2.37 o 
  -8   7   8        9.45       11.20      0.96 o 
  -7   7   8       83.12       83.06      2.02 o 
  -6   7   8        6.16        4.48      0.67 o 
  -5   7   8        3.26        2.65      0.59 o 
  -4   7   8        9.57       13.43      0.84 o 
  -3   7   8        5.35        7.36      0.59 o 
  -2   7   8       25.13       26.96      0.85 o 
  -1   7   8       44.19       44.22      0.90 o 
   0   7   8     1122.88     1072.01      7.14 o 
   1   7   8      110.38      105.71      1.41 o 
   2   7   8        0.96        2.01      0.45 o 
   3   7   8       21.64       18.47      0.90 o 
   4   7   8        3.54        3.24      0.61 o 
   5   7   8        0.91       -0.59      0.59 o 
   6   7   8       98.91      103.35      2.38 o 
   7   7   8        2.97        2.85      0.96 o 
   8   7   8        3.07        2.35      2.01 o 
   9   7   8        7.66        9.78      1.31 o 
 -11   8   8        0.15       -0.90      0.98 o 
 -10   8   8        5.32        5.31      0.99 o 
  -9   8   8       51.25       55.66      1.76 o 
  -8   8   8        0.50        1.46      0.76 o 
  -7   8   8      152.85      142.67      2.54 o 
  -6   8   8       62.37       53.42      1.35 o 
  -5   8   8       18.91       13.81      0.80 o 
  -4   8   8       37.20       32.17      0.97 o 
  -3   8   8      120.82      112.40      1.65 o 
  -2   8   8      309.75      306.51      3.11 o 
  -1   8   8       31.71       24.91      0.73 o 
   0   8   8       56.95       52.36      1.20 o 
   1   8   8       19.67       21.71      0.73 o 
   2   8   8      250.67      255.38      2.73 o 
   3   8   8       41.97       35.24      0.98 o 
   4   8   8       75.94       60.91      1.39 o 
   5   8   8        6.82        6.55      0.71 o 
   6   8   8      108.83      116.98      2.72 o 
   7   8   8       36.47       35.87      2.25 o 
   8   8   8        0.60        0.59      0.95 o 
   9   8   8        1.14       -0.02      1.47 o 
 -11   9   8        9.48       10.06      1.51 o 
 -10   9   8       73.84       74.59      2.06 o 
  -9   9   8       15.49       13.46      1.15 o 
  -8   9   8       74.84       70.44      1.86 o 
  -7   9   8        1.75        1.51      0.76 o 
  -6   9   8       10.30       12.25      1.05 o 
  -5   9   8       16.09       13.49      0.76 o 
  -4   9   8        4.80        4.59      0.58 o 
  -3   9   8       35.32       34.50      1.13 o 
  -2   9   8      483.98      443.61      4.18 o 
  -1   9   8        0.25       -0.29      0.53 o 
   0   9   8      110.24      106.72      1.75 o 
   1   9   8        2.84        3.43      0.54 o 
   2   9   8        0.00       -0.35      0.47 o 
   3   9   8        5.83        7.66      0.65 o 
   4   9   8       62.42       64.05      1.87 o 
   5   9   8      135.28      123.44      2.06 o 
   6   9   8        0.00        0.13      0.83 o 
   7   9   8        9.87       10.66      1.45 o 
   8   9   8       26.37       29.51      1.66 o 
   9   9   8       21.77       22.58      1.60 o 
 -10  10   8        0.00       -0.16      1.05 o 
  -9  10   8       12.30       15.35      1.25 o 
  -8  10   8       60.02       64.01      1.86 o 
  -7  10   8        0.20        0.87      0.75 o 
  -6  10   8       12.71       13.56      1.00 o 
  -5  10   8       16.43       17.17      0.83 o 
  -4  10   8       30.22       25.00      0.92 o 
  -3  10   8      315.95      314.70      3.32 o 
  -2  10   8       47.58       47.87      1.25 o 
  -1  10   8        6.24        6.97      0.66 o 
   0  10   8      183.10      172.36      2.39 o 
   1  10   8      157.77      156.52      2.24 o 
   2  10   8       44.34       40.41      1.18 o 
   3  10   8        8.18        8.13      0.67 o 
   4  10   8       47.16       40.39      1.27 o 
   5  10   8       23.93       26.20      1.11 o 
   6  10   8       34.51       36.30      1.63 o 
   7  10   8       16.69       14.82      1.39 o 
   8  10   8        5.82        4.97      1.23 o 
 -10  11   8       50.21       54.41      2.59 o 
  -9  11   8      172.31      175.53      3.35 o 
  -8  11   8        7.24        5.59      1.01 o 
  -7  11   8      109.16      112.18      2.36 o 
  -6  11   8        0.00       -0.60      0.60 o 
  -5  11   8        4.17        2.35      1.01 o 
  -4  11   8       25.30       28.88      1.11 o 
  -3  11   8       29.48       28.32      1.19 o 
  -2  11   8      224.43      218.82      2.83 o 
  -1  11   8      163.86      168.40      2.38 o 
   0  11   8      617.75      604.72      6.54 o 
   1  11   8        2.41        2.81      0.66 o 
   2  11   8       70.64       65.89      1.47 o 
   3  11   8       66.93       67.07      1.51 o 
   4  11   8        0.01        0.22      0.63 o 
   5  11   8        0.80        1.09      0.69 o 
   6  11   8       50.88       53.97      1.97 o 
   7  11   8        5.03        3.05      1.53 o 
   8  11   8        0.63       -1.78      1.78 o 
  -9  12   8       37.28       40.43      2.25 o 
  -8  12   8        8.94        8.80      1.10 o 
  -7  12   8       19.92       22.71      1.28 o 
  -6  12   8        4.64        2.55      0.86 o 
  -5  12   8       14.01       11.96      0.98 o 
  -4  12   8        2.09        2.55      0.69 o 
  -3  12   8       99.90       96.77      1.83 o 
  -2  12   8       97.39       96.88      2.00 o 
  -1  12   8       44.53       45.27      1.46 o 
   0  12   8       22.65       22.15      1.12 o 
   1  12   8       99.61       98.76      2.03 o 
   2  12   8        2.53        1.57      0.63 o 
   3  12   8        1.90        2.31      0.67 o 
   4  12   8       55.20       49.78      1.62 o 
   5  12   8       23.64       24.68      1.27 o 
   6  12   8      169.66      179.03      3.37 o 
   7  12   8       52.09       52.25      2.42 o 
  -8  13   8       34.11       32.81      2.04 o 
  -7  13   8        0.18       -0.77      0.77 o 
  -6  13   8       51.53       49.94      1.51 o 
  -5  13   8       38.95       37.17      1.32 o 
  -4  13   8        5.11        3.51      0.76 o 
  -3  13   8       57.87       57.41      1.48 o 
  -2  13   8       79.90       79.59      1.68 o 
  -1  13   8        4.81        4.23      0.80 o 
   0  13   8       13.64       11.16      0.94 o 
   1  13   8        4.83        6.40      1.66 o 
   2  13   8       11.67       11.16      0.99 o 
   3  13   8        2.60        0.74      0.68 o 
   4  13   8       25.79       33.05      1.42 o 
   5  13   8        1.47        0.77      1.59 o 
   6  13   8       33.89       39.17      2.09 o 
  -8  14   8       48.36       50.47      2.64 o 
  -7  14   8       32.73       38.29      1.75 o 
  -6  14   8       11.71       10.59      0.96 o 
  -5  14   8       12.20       13.75      1.01 o 
  -4  14   8       87.05       86.99      1.89 o 
  -3  14   8       52.37       55.49      1.51 o 
  -2  14   8        0.01       -0.21      0.66 o 
  -1  14   8       21.41       19.30      1.19 o 
   0  14   8       14.09       15.05      1.24 o 
   1  14   8        6.70        7.17      0.93 o 
   2  14   8       39.71       36.49      1.31 o 
   3  14   8        6.61        7.86      0.97 o 
   4  14   8       61.39       56.01      2.03 o 
   5  14   8        3.42        2.39      1.19 o 
   6  14   8       10.49       10.56      1.52 o 
  -6  15   8        0.02        0.09      0.82 o 
  -5  15   8       29.68       32.23      1.35 o 
  -4  15   8        5.91        7.97      0.90 o 
  -3  15   8       10.15        9.06      0.93 o 
  -2  15   8       36.62       36.50      1.56 o 
  -1  15   8       78.33       80.26      2.21 o 
   0  15   8      308.58      304.01      4.27 o 
   1  15   8        3.35        3.86      0.90 o 
   2  15   8       97.52       94.39      2.24 o 
   3  15   8       65.17       65.29      1.92 o 
   4  15   8        4.01        3.89      1.34 o 
   5  15   8       52.99       54.69      2.39 o 
  -5  16   8        6.45        6.53      1.22 o 
  -4  16   8       10.82       12.64      1.53 o 
  -3  16   8        5.21        7.22      0.94 o 
  -2  16   8       58.67       62.43      1.99 o 
  -1  16   8        2.95        3.93      1.16 o 
   0  16   8        2.52        1.48      0.94 o 
   1  16   8        3.15        1.14      0.99 o 
   2  16   8       51.29       56.17      2.38 o 
   3  16   8        1.50       -0.98      0.98 o 
  -3  17   8       42.04       46.29      4.20 o 
  -2  17   8       27.62       33.67      2.10 o 
  -1  17   8        0.21       -0.59      1.62 o 
   0  17   8        5.14        4.47      1.67 o 
   1  17   8       15.30       18.06      3.37 o 
 -12   1   9        8.93        9.01      1.44 o 
 -11   1   9        2.19        1.80      0.66 o 
 -10   1   9        1.20       -0.18      0.61 o 
  -9   1   9        1.92        1.90      0.60 o 
  -8   1   9        3.45        3.44      0.54 o 
  -7   1   9       24.25       20.48      0.73 o 
  -6   1   9        0.10       -0.01      0.40 o 
  -5   1   9        8.78        1.31      0.40 o 
  -4   1   9       59.76       47.90      0.88 o 
  -3   1   9        9.58        6.99      0.44 o 
  -2   1   9      113.93      136.77      1.44 o 
  -1   1   9      108.49      105.28      1.21 o 
   0   1   9      651.57      677.74      4.73 o 
   1   1   9      122.06      121.86      1.10 o 
   2   1   9       79.84       74.97      1.15 o 
   3   1   9        0.39        1.48      0.42 o 
   4   1   9      108.91       89.30      1.53 o 
   5   1   9        0.13        0.25      0.70 o 
   6   1   9        5.63        6.20      0.93 o 
   7   1   9       14.20       17.53      1.23 o 
   8   1   9       93.28       93.90      2.73 o 
   9   1   9      103.05      109.80      2.79 o 
  10   1   9       16.12       15.42      1.55 o 
 -12   2   9        6.88        5.36      1.33 o 
 -11   2   9        1.04        0.13      0.62 o 
 -10   2   9       36.69       36.69      1.12 o 
  -9   2   9        3.16        1.64      0.60 o 
  -8   2   9        2.77        2.65      0.57 o 
  -7   2   9       34.34       30.73      0.88 o 
  -6   2   9      135.94      126.42      1.57 o 
  -5   2   9       31.38       27.87      0.75 o 
  -4   2   9        2.51        9.09      0.50 o 
  -3   2   9       27.35       26.12      0.69 o 
  -2   2   9       10.84       12.66      0.50 o 
  -1   2   9      824.12      816.43      5.61 o 
   0   2   9      959.15      933.18      7.03 o 
   1   2   9       48.73       51.19      0.98 o 
   2   2   9      442.45      413.23      3.11 o 
   3   2   9      478.46      403.68      3.52 o 
   4   2   9        6.81        3.89      0.53 o 
   5   2   9        0.25       -0.32      0.53 o 
   6   2   9       63.31       58.58      1.78 o 
   7   2   9       82.80       82.51      2.44 o 
   8   2   9        0.06       -0.91      0.91 o 
   9   2   9      199.84      198.78      3.38 o 
  10   2   9        0.30       -1.00      1.00 o 
 -12   3   9        4.81        6.21      1.16 o 
 -11   3   9       38.40       42.33      1.37 o 
 -10   3   9        0.16        0.25      0.61 o 
  -9   3   9       53.03       54.36      1.20 o 
  -8   3   9       69.18       64.21      1.32 o 
  -7   3   9      103.70       99.75      1.57 o 
  -6   3   9       34.76       29.71      0.91 o 
  -5   3   9      127.65      121.72      1.47 o 
  -4   3   9       15.62       13.61      0.56 o 
  -3   3   9       32.83       32.96      0.75 o 
  -2   3   9        5.14        9.31      0.46 o 
  -1   3   9      531.31      495.28      3.67 o 
   0   3   9      877.33      814.06      6.97 o 
   1   3   9        7.53        5.31      0.44 o 
   2   3   9        1.86        0.67      0.63 o 
   3   3   9      204.94      176.96      1.97 o 
   4   3   9      160.98      130.36      1.77 o 
   5   3   9       79.91       77.58      1.71 o 
   6   3   9       20.16       19.48      1.07 o 
   7   3   9       31.75       35.41      1.40 o 
   8   3   9       17.47       15.73      1.26 o 
   9   3   9       69.03       70.33      2.04 o 
  10   3   9       45.80       43.48      1.84 o 
 -12   4   9        9.10       11.73      1.32 o 
 -11   4   9       20.29       22.80      1.16 o 
 -10   4   9      179.70      181.88      3.08 o 
  -9   4   9       90.91       87.92      1.61 o 
  -8   4   9       18.07       19.29      0.88 o 
  -7   4   9        8.14        7.60      0.61 o 
  -6   4   9       43.87       44.14      1.01 o 
  -5   4   9      162.59      130.69      1.74 o 
  -4   4   9        0.61        0.20      0.37 o 
  -3   4   9       20.01       25.21      0.70 o 
  -2   4   9       24.83       18.37      0.64 o 
  -1   4   9       34.37       22.19      0.88 o 
   0   4   9      243.75      229.97      1.89 o 
   1   4   9       63.26       55.31      0.95 o 
   2   4   9        9.70       12.75      0.61 o 
   3   4   9       34.41       35.93      1.04 o 
   4   4   9       58.07       51.80      1.15 o 
   5   4   9        0.35        0.70      0.58 o 
   6   4   9        1.77        0.02      0.70 o 
   7   4   9        0.92        1.17      0.76 o 
   8   4   9       11.93       10.44      1.18 o 
   9   4   9       26.48       27.19      1.53 o 
 -11   5   9        1.26        1.68      0.83 o 
 -10   5   9       77.70       80.87      1.91 o 
  -9   5   9       90.29       92.89      1.94 o 
  -8   5   9        2.81        1.49      0.61 o 
  -7   5   9       43.89       42.89      1.20 o 
  -6   5   9      635.48      566.54      4.88 o 
  -5   5   9      107.59       88.84      1.42 o 
  -4   5   9      496.73      436.58      3.86 o 
  -3   5   9      772.67      737.27      5.22 o 
  -2   5   9      135.50      139.03      1.56 o 
  -1   5   9      583.95      556.18      3.83 o 
   0   5   9      893.55      858.47      6.23 o 
   1   5   9      212.17      213.75      2.23 o 
   2   5   9        4.53        3.22      0.54 o 
   3   5   9       69.73       79.79      1.33 o 
   4   5   9       15.84       15.16      0.91 o 
   5   5   9       15.66       19.40      1.04 o 
   6   5   9        8.53        7.55      0.88 o 
   7   5   9        0.77       -0.31      0.74 o 
   8   5   9       50.14       47.57      1.65 o 
   9   5   9       51.61       52.10      1.85 o 
 -11   6   9        0.03       -0.47      0.85 o 
 -10   6   9       57.08       66.82      1.96 o 
  -9   6   9        3.58        4.02      0.81 o 
  -8   6   9       13.69       15.10      0.89 o 
  -7   6   9        0.01        0.27      0.57 o 
  -6   6   9        2.70        5.40      0.69 o 
  -5   6   9       11.56       11.40      0.71 o 
  -4   6   9      195.66      177.31      2.07 o 
  -3   6   9       48.70       40.92      0.94 o 
  -2   6   9       52.41       48.18      1.25 o 
  -1   6   9      406.12      399.04      3.11 o 
   0   6   9      377.49      364.75      3.08 o 
   1   6   9       17.59       15.84      0.67 o 
   2   6   9       10.12       10.82      0.58 o 
   3   6   9      165.87      146.09      2.06 o 
   4   6   9       54.10       53.31      1.72 o 
   5   6   9       74.87       79.65      2.10 o 
   6   6   9       33.47       32.63      1.50 o 
   7   6   9        5.71        5.77      1.06 o 
   8   6   9        0.21       -1.14      1.14 o 
   9   6   9       49.74       56.41      2.17 o 
 -11   7   9       13.40       13.01      1.29 o 
 -10   7   9        1.55        1.27      0.88 o 
  -9   7   9        2.05        1.02      0.84 o 
  -8   7   9        0.39        0.08      0.79 o 
  -7   7   9      255.84      246.94      3.21 o 
  -6   7   9      551.20      501.52      5.22 o 
  -5   7   9        4.91        4.62      0.70 o 
  -4   7   9       70.37       62.80      1.42 o 
  -3   7   9      281.62      278.77      2.99 o 
  -2   7   9      345.29      317.58      3.02 o 
  -1   7   9       46.34       40.51      0.89 o 
   0   7   9       68.42       65.13      1.18 o 
   1   7   9       54.39       55.68      1.31 o 
   2   7   9      108.34      108.74      1.49 o 
   3   7   9        5.92        6.41      0.67 o 
   4   7   9      221.33      204.58      2.96 o 
   5   7   9       17.53       14.83      1.00 o 
   6   7   9       33.68       36.69      1.60 o 
   7   7   9        0.08       -0.85      0.85 o 
   8   7   9       17.01       12.21      1.28 o 
   9   7   9        6.77        5.46      1.24 o 
 -11   8   9       11.27       11.44      1.90 o 
 -10   8   9       66.56       70.43      2.08 o 
  -9   8   9       90.12       92.41      2.26 o 
  -8   8   9        0.14        0.01      0.77 o 
  -7   8   9        0.21       -0.20      0.67 o 
  -6   8   9        3.29        2.06      0.68 o 
  -5   8   9      213.84      182.83      3.02 o 
  -4   8   9       26.34       23.18      0.96 o 
  -3   8   9       18.74       19.45      0.94 o 
  -2   8   9       10.25        8.48      0.56 o 
  -1   8   9       51.68       50.16      1.07 o 
   0   8   9       37.18       36.88      1.11 o 
   1   8   9        3.53        2.93      0.63 o 
   2   8   9       13.03       13.15      0.71 o 
   3   8   9        0.03       -0.53      0.53 o 
   4   8   9        3.41        2.72      0.65 o 
   5   8   9        5.19        4.56      0.91 o 
   6   8   9       21.78       20.05      1.33 o 
   7   8   9        4.84        3.63      1.15 o 
   8   8   9       31.85       31.21      1.71 o 
 -10   9   9       55.12       63.33      2.80 o 
  -9   9   9        5.17        6.21      1.04 o 
  -8   9   9       49.48       49.90      1.65 o 
  -7   9   9        0.64       -0.03      0.78 o 
  -6   9   9       31.57       28.47      1.11 o 
  -5   9   9       11.43        9.89      1.30 o 
  -4   9   9        0.66       -0.42      0.61 o 
  -3   9   9        0.20       -0.12      0.50 o 
  -2   9   9       39.48       41.70      1.00 o 
  -1   9   9       82.05       80.74      1.47 o 
   0   9   9       32.19       27.70      1.03 o 
   1   9   9        5.91        6.13      0.73 o 
   2   9   9       42.34       42.36      1.18 o 
   3   9   9        9.15        7.71      0.74 o 
   4   9   9        1.44        2.32      0.67 o 
   5   9   9        6.39        5.98      0.90 o 
   6   9   9       20.39       27.91      1.49 o 
   7   9   9        3.96        3.18      1.06 o 
   8   9   9        0.04       -0.98      0.98 o 
 -10  10   9        7.85        8.70      1.29 o 
  -9  10   9       14.72       14.55      1.24 o 
  -8  10   9        8.17        6.39      1.00 o 
  -7  10   9        0.75        0.72      0.77 o 
  -6  10   9       18.70       16.33      1.07 o 
  -5  10   9        1.29        0.85      0.65 o 
  -4  10   9      173.10      169.57      2.51 o 
  -3  10   9      133.49      126.66      2.10 o 
  -2  10   9        0.09       -0.14      0.57 o 
  -1  10   9       24.01       27.62      1.07 o 
   0  10   9       11.53       11.38      0.81 o 
   1  10   9       21.51       19.56      1.04 o 
   2  10   9       46.60       44.57      1.38 o 
   3  10   9        3.49        5.22      0.75 o 
   4  10   9       34.82       34.83      1.23 o 
   5  10   9      316.96      329.44      4.36 o 
   6  10   9      117.27      118.85      2.76 o 
   7  10   9       12.82       13.02      1.33 o 
  -9  11   9        0.05       -0.95      0.95 o 
  -8  11   9        2.67        2.13      1.03 o 
  -7  11   9       22.07       22.82      1.32 o 
  -6  11   9        4.05        2.46      0.80 o 
  -5  11   9       23.97       22.31      1.19 o 
  -4  11   9        3.31        4.66      0.67 o 
  -3  11   9        0.48        0.09      0.62 o 
  -2  11   9       94.35       89.41      1.75 o 
  -1  11   9       49.12       48.37      1.37 o 
   0  11   9        0.00       -0.62      0.65 o 
   1  11   9        7.55        9.01      0.85 o 
   2  11   9       14.91       14.98      0.97 o 
   3  11   9        0.43       -0.54      0.67 o 
   4  11   9       54.26       56.60      1.65 o 
   5  11   9        7.83        8.12      1.01 o 
   6  11   9       17.92       23.68      1.54 o 
   7  11   9        9.58       10.82      1.32 o 
  -8  12   9       46.90       50.65      2.04 o 
  -7  12   9        0.43       -0.23      0.79 o 
  -6  12   9        0.02        0.03      0.78 o 
  -5  12   9       46.10       43.54      2.45 o 
  -4  12   9        4.11        3.31      0.71 o 
  -3  12   9        5.43        3.66      0.86 o 
  -2  12   9        2.51        2.71      0.80 o 
  -1  12   9       65.51       62.10      1.68 o 
   0  12   9        5.65        6.07      1.03 o 
   1  12   9        0.16        0.05      0.74 o 
   2  12   9       18.43       17.67      1.07 o 
   3  12   9        2.79        1.67      0.77 o 
   4  12   9       63.35       62.70      1.78 o 
   5  12   9       14.05       11.11      1.71 o 
   6  12   9       15.17       17.70      1.49 o 
  -8  13   9       18.08       17.31      1.46 o 
  -7  13   9        4.02        2.84      1.30 o 
  -6  13   9        3.95        4.27      0.92 o 
  -5  13   9       18.40       18.72      1.12 o 
  -4  13   9       32.50       32.97      1.27 o 
  -3  13   9        8.92        8.23      0.86 o 
  -2  13   9        1.85        2.62      0.81 o 
  -1  13   9       35.20       39.13      1.48 o 
   0  13   9        1.28       -0.11      0.70 o 
   1  13   9        0.78        1.98      0.76 o 
   2  13   9        2.53        1.26      0.75 o 
   3  13   9        1.56        0.75      0.97 o 
   4  13   9       11.99        9.98      1.06 o 
   5  13   9       10.50       10.55      1.44 o 
  -7  14   9        7.50       10.58      1.26 o 
  -6  14   9        5.00        3.93      1.01 o 
  -5  14   9       16.84       17.31      1.11 o 
  -4  14   9       98.30      110.61      2.19 o 
  -3  14   9       88.21       90.63      2.18 o 
  -2  14   9        2.31        1.20      0.82 o 
  -1  14   9        0.14        0.51      0.78 o 
   0  14   9        5.42        5.73      0.94 o 
   1  14   9        3.96        2.38      0.84 o 
   2  14   9        0.20       -0.29      0.77 o 
   3  14   9        6.39        3.74      1.03 o 
   4  14   9        1.51        1.48      1.18 o 
   5  14   9       66.75       71.27      2.61 o 
  -5  15   9        6.67        5.88      0.99 o 
  -4  15   9        2.58        3.50      0.86 o 
  -3  15   9        1.67        2.22      0.98 o 
  -2  15   9       16.79       14.80      1.19 o 
  -1  15   9        6.36        8.39      1.06 o 
   0  15   9       21.60       21.55      1.40 o 
   1  15   9       26.55       30.10      1.47 o 
   2  15   9       46.36       48.16      1.87 o 
   3  15   9       51.38       53.25      2.77 o 
  -4  16   9       10.17       12.59      1.31 o 
  -3  16   9        4.07        5.27      1.36 o 
  -2  16   9        8.74       12.94      2.01 o 
  -1  16   9        1.59        0.08      0.98 o 
   0  16   9       58.29       57.61      2.12 o 
   1  16   9       39.31       43.57      2.23 o 
 -11   0  10        0.01       -0.98      0.98 o 
 -10   0  10      121.83      128.73      2.94 o 
  -9   0  10        2.67        2.42      0.84 o 
  -8   0  10      147.99      145.40      2.59 o 
  -7   0  10       17.64       16.64      1.02 o 
  -6   0  10        2.06        1.22      0.64 o 
  -5   0  10       50.12       39.34      1.22 o 
  -4   0  10      150.94      159.43      2.89 o 
  -3   0  10       75.89       96.18      1.77 o 
  -2   0  10       89.09       95.75      1.73 o 
  -1   0  10      463.55      422.45      4.63 o 
   0   0  10      231.22      213.58      2.92 o 
   1   0  10        0.02        7.52      1.11 o 
   2   0  10        0.05        1.89      0.59 o 
   3   0  10       35.11       25.26      1.12 o 
   4   0  10       79.87       59.25      1.94 o 
   5   0  10       49.66       43.73      2.80 o 
   6   0  10        0.06       -0.37      1.62 o 
   7   0  10        1.09       -0.30      1.25 o 
   8   0  10      117.22      127.23      5.38 o 
   9   0  10       90.10       90.53      3.74 o 
 -11   1  10       13.85       14.61      0.97 o 
 -10   1  10        3.38        2.48      0.67 o 
  -9   1  10       80.58       83.02      1.51 o 
  -8   1  10        0.53       -0.10      0.48 o 
  -7   1  10       28.89       24.56      0.80 o 
  -6   1  10        0.59       -0.19      0.41 o 
  -5   1  10      113.47      101.17      1.36 o 
  -4   1  10       19.21       14.51      0.61 o 
  -3   1  10       19.24       15.87      0.59 o 
  -2   1  10      329.14      284.25      2.45 o 
  -1   1  10        3.22        2.49      0.39 o 
   0   1  10       54.28       49.27      0.87 o 
   1   1  10      853.78      825.46      7.51 o 
   2   1  10      122.80      111.09      1.59 o 
   3   1  10       19.92       15.34      0.66 o 
   4   1  10       71.57       60.62      1.38 o 
   5   1  10       10.27        8.41      0.96 o 
   6   1  10       16.11       21.89      1.27 o 
   7   1  10        0.03       -0.18      0.88 o 
   8   1  10        3.87        4.45      1.13 o 
   9   1  10       25.85       25.44      1.67 o 
 -11   2  10       17.71       18.44      0.96 o 
 -10   2  10       35.69       34.65      1.07 o 
  -9   2  10        0.09       -0.26      0.57 o 
  -8   2  10       39.11       39.06      1.07 o 
  -7   2  10       19.64       18.01      0.79 o 
  -6   2  10        7.85        7.40      0.55 o 
  -5   2  10       28.61       24.31      0.74 o 
  -4   2  10        3.17        1.22      0.40 o 
  -3   2  10      126.03      115.32      1.39 o 
  -2   2  10      221.85      202.18      2.08 o 
  -1   2  10       11.29       14.43      0.56 o 
   0   2  10       96.48       87.92      1.61 o 
   1   2  10       70.48       60.76      1.18 o 
   2   2  10       11.47        9.32      0.62 o 
   3   2  10        5.53        7.97      0.56 o 
   4   2  10       10.99        9.17      0.66 o 
   5   2  10       20.22       18.80      1.01 o 
   6   2  10        0.13       -0.45      0.85 o 
   7   2  10       14.58       15.66      1.12 o 
   8   2  10        0.06       -0.91      0.91 o 
   9   2  10       22.69       28.25      1.70 o 
 -11   3  10        8.37        8.03      0.99 o 
 -10   3  10        6.93        7.43      0.88 o 
  -9   3  10       46.16       50.80      1.24 o 
  -8   3  10        0.86        0.66      0.57 o 
  -7   3  10        1.15        0.22      0.50 o 
  -6   3  10       51.61       41.13      1.04 o 
  -5   3  10       26.40       26.14      0.77 o 
  -4   3  10       42.16       38.85      0.87 o 
  -3   3  10        1.92        1.62      0.41 o 
  -2   3  10       29.56       22.53      0.69 o 
  -1   3  10       26.45       26.37      0.73 o 
   0   3  10       29.89       26.71      0.88 o 
   1   3  10      401.98      402.68      3.53 o 
   2   3  10      111.33       98.02      2.20 o 
   3   3  10      110.27       94.87      1.52 o 
   4   3  10        7.28       10.75      0.70 o 
   5   3  10       14.28       12.26      1.03 o 
   6   3  10        6.57        5.20      0.87 o 
   7   3  10        0.29       -0.45      0.78 o 
   8   3  10        9.86        9.84      1.16 o 
   9   3  10       15.71       14.79      1.33 o 
 -11   4  10       20.17       21.29      1.34 o 
 -10   4  10       10.27       10.59      0.92 o 
  -9   4  10        0.00       -0.58      0.58 o 
  -8   4  10        1.39        0.69      0.53 o 
  -7   4  10       62.69       57.66      1.20 o 
  -6   4  10       38.99       30.84      0.87 o 
  -5   4  10      174.59      149.25      1.83 o 
  -4   4  10       22.82       23.31      0.77 o 
  -3   4  10       59.13       66.52      1.25 o 
  -2   4  10      291.58      282.14      2.60 o 
  -1   4  10      196.33      196.41      2.00 o 
   0   4  10        6.27        6.31      0.53 o 
   1   4  10       24.75       25.08      0.89 o 
   2   4  10        0.42       -0.64      0.64 o 
   3   4  10       19.33       21.72      0.90 o 
   4   4  10       11.69       10.74      0.80 o 
   5   4  10      104.07       99.21      1.79 o 
   6   4  10       14.54       16.34      1.09 o 
   7   4  10        0.21       -0.52      0.81 o 
   8   4  10       71.92       79.16      2.13 o 
   9   4  10        6.71        5.97      1.12 o 
 -11   5  10        1.75        1.41      0.92 o 
 -10   5  10        0.11        0.00      0.72 o 
  -9   5  10        0.05        0.02      0.59 o 
  -8   5  10       17.02       16.64      0.87 o 
  -7   5  10       42.36       35.68      1.05 o 
  -6   5  10        9.92       13.81      0.75 o 
  -5   5  10       66.96       57.98      1.16 o 
  -4   5  10        0.09       -0.14      0.45 o 
  -3   5  10       23.81       20.82      0.73 o 
  -2   5  10      515.15      479.88      3.68 o 
  -1   5  10      224.61      202.64      1.92 o 
   0   5  10       21.32       22.49      0.77 o 
   1   5  10      339.47      333.17      3.19 o 
   2   5  10       26.99       25.39      0.88 o 
   3   5  10        1.45        0.39      0.53 o 
   4   5  10      108.84      101.75      1.98 o 
   5   5  10        5.94        3.60      0.78 o 
   6   5  10       11.59       13.10      1.15 o 
   7   5  10        2.69        3.04      1.03 o 
   8   5  10       19.38       18.52      1.39 o 
 -11   6  10        1.97        1.64      1.23 o 
 -10   6  10       11.48       11.79      1.06 o 
  -9   6  10       16.28       14.20      0.95 o 
  -8   6  10       15.41       15.80      0.86 o 
  -7   6  10        7.27        7.28      0.68 o 
  -6   6  10       16.57       15.36      0.79 o 
  -5   6  10      117.66      116.26      1.70 o 
  -4   6  10      210.46      193.97      2.55 o 
  -3   6  10       48.84       54.57      1.07 o 
  -2   6  10       28.95       25.30      0.85 o 
  -1   6  10       97.66      102.62      1.47 o 
   0   6  10        7.61        7.69      0.64 o 
   1   6  10        6.58        7.47      0.58 o 
   2   6  10       18.46       18.60      0.85 o 
   3   6  10      138.60      135.59      2.59 o 
   4   6  10        1.99        1.40      0.69 o 
   5   6  10       41.72       36.66      1.35 o 
   6   6  10        0.02        0.77      0.76 o 
   7   6  10       20.83       19.87      1.42 o 
   8   6  10        0.01       -0.69      1.07 o 
 -10   7  10        0.63        0.30      0.98 o 
  -9   7  10        6.18        5.84      0.98 o 
  -8   7  10       23.03       22.27      1.24 o 
  -7   7  10       19.04       15.05      1.09 o 
  -6   7  10       71.92       64.60      1.42 o 
  -5   7  10       15.85       18.02      0.87 o 
  -4   7  10        1.35        0.32      0.52 o 
  -3   7  10       44.87       41.99      1.11 o 
  -2   7  10        7.61        9.13      0.64 o 
  -1   7  10        5.74        4.51      0.66 o 
   0   7  10        7.32        9.99      0.66 o 
   1   7  10        0.70        0.64      0.52 o 
   2   7  10        9.29        7.90      0.70 o 
   3   7  10       70.51       71.80      1.65 o 
   4   7  10       71.53       78.31      1.81 o 
   5   7  10        0.04        0.46      0.74 o 
   6   7  10        0.29        0.10      0.75 o 
   7   7  10        4.93        3.71      1.10 o 
   8   7  10       12.85       12.17      1.40 o 
 -10   8  10        6.68        8.50      1.23 o 
  -9   8  10       15.38       18.00      2.14 o 
  -8   8  10        9.88       10.21      1.05 o 
  -7   8  10        5.45        4.00      0.77 o 
  -6   8  10        5.24        9.84      0.86 o 
  -5   8  10      108.45      110.41      2.47 o 
  -4   8  10       66.80       60.99      1.34 o 
  -3   8  10      157.10      146.01      2.08 o 
  -2   8  10       55.81       51.81      1.34 o 
  -1   8  10      190.84      186.92      2.37 o 
   0   8  10        3.19        3.04      0.58 o 
   1   8  10      107.09      106.75      1.66 o 
   2   8  10       52.43       54.44      1.49 o 
   3   8  10       68.55       65.96      1.62 o 
   4   8  10        4.18        3.31      0.79 o 
   5   8  10      135.91      134.05      2.50 o 
   6   8  10       82.57       82.15      2.30 o 
   7   8  10        0.15       -0.89      0.89 o 
   8   8  10       38.41       41.70      1.96 o 
  -9   9  10       13.37       12.87      1.21 o 
  -8   9  10       11.74       10.84      1.11 o 
  -7   9  10        9.43        5.99      0.94 o 
  -6   9  10        5.12        6.10      0.77 o 
  -5   9  10        0.78       -0.60      0.60 o 
  -4   9  10       11.68       10.03      0.81 o 
  -3   9  10       20.21       19.99      0.91 o 
  -2   9  10       90.73       90.02      1.91 o 
  -1   9  10       74.63       73.73      1.46 o 
   0   9  10        0.13        0.04      0.58 o 
   1   9  10      109.47      107.60      2.39 o 
   2   9  10        6.07        6.93      0.94 o 
   3   9  10       13.07       13.38      0.97 o 
   4   9  10       39.77       38.62      1.44 o 
   5   9  10       19.10       19.97      1.22 o 
   6   9  10        0.46        0.02      0.96 o 
   7   9  10        0.87        0.44      1.05 o 
  -9  10  10        2.06        3.56      1.13 o 
  -8  10  10        9.04        8.60      1.05 o 
  -7  10  10        0.00       -0.89      0.89 o 
  -6  10  10        0.83        0.68      0.77 o 
  -5  10  10        9.52        8.78      0.85 o 
  -4  10  10       44.81       42.44      1.35 o 
  -3  10  10       55.80       59.26      1.49 o 
  -2  10  10       79.24       74.03      1.52 o 
  -1  10  10        4.07        2.48      0.69 o 
   0  10  10        0.04       -0.58      0.58 o 
   1  10  10       62.84       60.32      2.51 o 
   2  10  10       14.53       13.88      1.10 o 
   3  10  10       53.10       57.67      1.82 o 
   4  10  10        7.86        6.58      1.03 o 
   5  10  10        5.39        5.16      0.98 o 
   6  10  10        4.20        4.25      1.16 o 
   7  10  10        0.13       -1.00      1.00 o 
  -8  11  10       27.21       28.06      1.63 o 
  -7  11  10        1.03        0.29      0.86 o 
  -6  11  10        1.33       -0.50      0.78 o 
  -5  11  10       43.24       45.17      1.59 o 
  -4  11  10       58.40       56.06      1.51 o 
  -3  11  10        7.99        9.90      0.94 o 
  -2  11  10       48.37       44.56      1.37 o 
  -1  11  10        0.39        0.06      0.63 o 
   0  11  10        1.91        3.44      0.77 o 
   1  11  10        0.09       -0.65      0.65 o 
   2  11  10        4.20        3.39      1.27 o 
   3  11  10        6.28        7.69      1.06 o 
   4  11  10        0.46        0.18      0.86 o 
   5  11  10        6.44        9.51      1.25 o 
   6  11  10       82.45       95.62      2.76 o 
  -8  12  10       18.71       21.58      1.78 o 
  -7  12  10       12.56       13.51      1.34 o 
  -6  12  10        1.67        1.64      0.90 o 
  -5  12  10        3.29        3.65      0.90 o 
  -4  12  10       17.43       14.78      1.12 o 
  -3  12  10       88.41       86.69      2.39 o 
  -2  12  10        3.53        2.91      0.75 o 
  -1  12  10        2.90        2.13      0.77 o 
   0  12  10        3.55        6.36      0.90 o 
   1  12  10        4.14        1.65      0.77 o 
   2  12  10        8.73        9.64      1.10 o 
   3  12  10        0.86        1.44      0.88 o 
   4  12  10       31.74       38.75      1.69 o 
   5  12  10      123.10      143.64      4.44 o 
  -7  13  10       11.30       11.47      1.75 o 
  -6  13  10       18.59       19.86      1.48 o 
  -5  13  10        6.52        9.79      1.08 o 
  -4  13  10        8.14        8.66      1.16 o 
  -3  13  10        2.03        0.66      0.80 o 
  -2  13  10       12.36        9.29      1.06 o 
  -1  13  10       18.06       18.83      1.23 o 
   0  13  10        1.45        0.13      0.75 o 
   1  13  10        9.40        9.84      1.02 o 
   2  13  10        0.27       -0.79      0.79 o 
   3  13  10       27.50       29.41      1.76 o 
   4  13  10       51.67       57.36      2.92 o 
  -6  14  10        0.16        0.63      1.15 o 
  -5  14  10        2.83        3.61      1.06 o 
  -4  14  10       28.88       24.67      1.41 o 
  -3  14  10        3.59        2.84      0.95 o 
  -2  14  10       12.85       14.54      1.20 o 
  -1  14  10        9.43       10.84      1.12 o 
   0  14  10       20.81       22.54      1.30 o 
   1  14  10        5.94        6.25      1.00 o 
   2  14  10       28.39       30.28      2.86 o 
   3  14  10       12.97       13.22      1.50 o 
  -4  15  10        1.29       -0.03      1.52 o 
  -3  15  10        4.76        3.95      1.28 o 
  -2  15  10        0.16       -0.05      0.99 o 
  -1  15  10        1.77        2.25      1.01 o 
   0  15  10        6.39        3.46      1.06 o 
   1  15  10        2.70        2.10      1.03 o 
 -11   1  11        0.02        0.24      1.08 o 
 -10   1  11       35.00       39.95      1.32 o 
  -9   1  11       18.75       17.11      0.90 o 
  -8   1  11       25.42       28.63      1.00 o 
  -7   1  11        0.31       -0.48      0.48 o 
  -6   1  11       11.20        9.32      0.66 o 
  -5   1  11      128.33      113.13      1.49 o 
  -4   1  11       65.73       56.68      1.05 o 
  -3   1  11        2.91        4.50      0.47 o 
  -2   1  11      135.80      127.37      1.50 o 
  -1   1  11      288.13      271.57      2.60 o 
   0   1  11      121.96      123.51      1.76 o 
   1   1  11      176.69      167.52      2.33 o 
   2   1  11       81.38       69.34      1.86 o 
   3   1  11       21.03       21.28      0.94 o 
   4   1  11       17.60       19.65      0.94 o 
   5   1  11        1.47       -0.24      0.71 o 
   6   1  11       17.49       19.12      1.16 o 
   7   1  11        3.09        3.28      1.01 o 
   8   1  11        1.47        0.14      0.95 o 
 -11   2  11       49.34       53.38      1.72 o 
 -10   2  11       25.49       25.55      0.99 o 
  -9   2  11        0.09       -0.61      0.61 o 
  -8   2  11        0.13        0.61      0.60 o 
  -7   2  11        0.47       -0.52      0.52 o 
  -6   2  11       74.21       74.17      1.25 o 
  -5   2  11      135.50      112.86      1.50 o 
  -4   2  11       70.38       50.50      0.99 o 
  -3   2  11       59.78       36.94      0.86 o 
  -2   2  11      378.51      341.85      2.89 o 
  -1   2  11      193.27      180.21      1.83 o 
   0   2  11       94.75       97.46      1.69 o 
   1   2  11       31.65       28.60      1.03 o 
   2   2  11        3.00        2.33      0.66 o 
   3   2  11       39.74       38.97      1.17 o 
   4   2  11       71.05       72.65      1.51 o 
   5   2  11       46.17       33.65      1.31 o 
   6   2  11       13.24       12.96      1.06 o 
   7   2  11      101.80      108.29      2.34 o 
   8   2  11      112.18      117.68      2.75 o 
 -11   3  11        3.15        4.57      1.07 o 
 -10   3  11        0.00       -0.16      0.61 o 
  -9   3  11       16.03       18.28      0.88 o 
  -8   3  11       74.28       74.28      1.46 o 
  -7   3  11      165.21      152.94      2.02 o 
  -6   3  11       11.05        9.73      0.67 o 
  -5   3  11        1.20        0.39      0.47 o 
  -4   3  11        8.96       11.82      0.61 o 
  -3   3  11        9.38        9.44      0.56 o 
  -2   3  11       11.93       18.05      0.67 o 
  -1   3  11        0.16        0.68      0.45 o 
   0   3  11      214.34      212.73      2.48 o 
   1   3  11        1.60        2.04      0.67 o 
   2   3  11       62.32       63.98      1.59 o 
   3   3  11       14.71       13.97      0.88 o 
   4   3  11        0.01       -0.54      0.54 o 
   5   3  11      118.41      121.89      2.29 o 
   6   3  11       27.97       25.70      1.28 o 
   7   3  11        0.14       -0.39      0.86 o 
   8   3  11       11.06        9.27      1.17 o 
 -10   4  11       20.07       20.51      1.05 o 
  -9   4  11        0.27       -0.58      0.58 o 
  -8   4  11       74.35       73.09      1.44 o 
  -7   4  11       32.77       31.76      0.95 o 
  -6   4  11        6.25        2.89      0.53 o 
  -5   4  11       23.85       23.10      0.98 o 
  -4   4  11       25.27       26.57      0.84 o 
  -3   4  11        0.04       -0.41      0.41 o 
  -2   4  11      259.79      253.15      2.48 o 
  -1   4  11      305.43      286.99      4.09 o 
   0   4  11      311.72      307.74      3.78 o 
   1   4  11      292.34      277.66      3.28 o 
   2   4  11       71.81       73.19      1.53 o 
   3   4  11        0.01        0.25      0.61 o 
   4   4  11       36.17       36.37      1.29 o 
   5   4  11       63.49       67.16      1.98 o 
   6   4  11        6.13        4.65      1.04 o 
   7   4  11       53.86       58.50      1.83 o 
   8   4  11        6.58        4.38      1.34 o 
 -10   5  11        2.29        2.85      0.92 o 
  -9   5  11        0.73       -0.63      0.64 o 
  -8   5  11        1.47        2.38      0.66 o 
  -7   5  11       38.94       39.69      1.08 o 
  -6   5  11       17.22       17.85      0.81 o 
  -5   5  11        9.40        5.85      0.60 o 
  -4   5  11       26.67       25.55      0.84 o 
  -3   5  11       32.22       33.93      0.92 o 
  -2   5  11        2.73        1.51      0.44 o 
  -1   5  11      102.53      112.97      1.62 o 
   0   5  11       28.71       28.62      1.00 o 
   1   5  11       80.42       81.71      1.60 o 
   2   5  11        2.36        3.09      0.67 o 
   3   5  11        3.64        3.42      0.69 o 
   4   5  11        6.78        6.03      0.93 o 
   5   5  11       30.45       32.29      1.33 o 
   6   5  11        1.22        0.88      0.93 o 
   7   5  11        4.37        3.93      1.46 o 
   8   5  11       20.33       25.54      1.70 o 
 -10   6  11        0.13       -0.83      1.20 o 
  -9   6  11        6.61        5.80      0.85 o 
  -8   6  11        1.74        1.66      0.64 o 
  -7   6  11        5.20        6.64      0.72 o 
  -6   6  11        3.32        4.45      0.61 o 
  -5   6  11      108.53      109.94      1.61 o 
  -4   6  11        1.93        3.00      0.54 o 
  -3   6  11        2.77        0.02      0.49 o 
  -2   6  11      191.39      184.41      2.38 o 
  -1   6  11       11.77       10.95      0.95 o 
   0   6  11        2.68        5.02      0.67 o 
   1   6  11        0.13       -0.24      0.60 o 
   2   6  11        0.12       -0.61      0.61 o 
   3   6  11       22.56       20.13      1.19 o 
   4   6  11        2.18        1.03      0.82 o 
   5   6  11       14.53       21.51      1.23 o 
   6   6  11       11.12        9.36      1.34 o 
   7   6  11       70.77       70.57      2.28 o 
 -10   7  11       64.87       69.79      3.30 o 
  -9   7  11        0.50        1.04      0.79 o 
  -8   7  11        4.04        2.01      0.73 o 
  -7   7  11        1.90        0.54      0.64 o 
  -6   7  11       48.10       47.22      1.32 o 
  -5   7  11        8.31       10.02      0.75 o 
  -4   7  11      220.60      223.67      2.60 o 
  -3   7  11       94.15       88.72      1.51 o 
  -2   7  11        3.21        4.40      0.78 o 
  -1   7  11        1.79        1.56      0.66 o 
   0   7  11       88.57       84.22      1.69 o 
   1   7  11        1.56        2.77      0.65 o 
   2   7  11       10.14        8.59      0.85 o 
   3   7  11       18.84       18.70      1.23 o 
   4   7  11        2.51        1.86      0.88 o 
   5   7  11       19.55       22.87      1.61 o 
   6   7  11       17.05       14.96      1.34 o 
   7   7  11       35.99       42.43      1.94 o 
  -9   8  11        7.55        8.64      1.09 o 
  -8   8  11       30.70       28.60      1.53 o 
  -7   8  11       27.84       26.84      1.12 o 
  -6   8  11        0.03        0.63      0.62 o 
  -5   8  11       34.20       38.56      1.14 o 
  -4   8  11       62.01       62.37      1.34 o 
  -3   8  11        0.11       -0.56      0.56 o 
  -2   8  11      225.88      224.27      3.05 o 
  -1   8  11      314.96      308.50      3.74 o 
   0   8  11      202.11      199.84      2.80 o 
   1   8  11      295.29      282.39      3.73 o 
   2   8  11      169.92      178.40      2.79 o 
   3   8  11        3.70        2.69      0.88 o 
   4   8  11       68.77       75.00      2.13 o 
   5   8  11       45.52       50.72      3.55 o 
   6   8  11        0.16       -0.87      0.92 o 
   7   8  11       95.64      111.11      2.82 o 
  -9   9  11       11.11       11.99      1.68 o 
  -8   9  11       36.50       39.00      1.49 o 
  -7   9  11       34.07       32.57      1.34 o 
  -6   9  11       48.13       52.11      1.44 o 
  -5   9  11        1.93        3.11      0.70 o 
  -4   9  11       49.54       51.04      1.26 o 
  -3   9  11       36.37       35.18      1.17 o 
  -2   9  11       10.51       11.30      1.35 o 
  -1   9  11      174.91      178.75      2.68 o 
   0   9  11       20.02       21.87      1.14 o 
   1   9  11        5.15        4.91      0.89 o 
   2   9  11        2.45        0.16      0.94 o 
   3   9  11       24.46       28.29      1.48 o 
   4   9  11        0.74        1.55      0.90 o 
   5   9  11       50.36       59.25      2.04 o 
   6   9  11        0.99       -0.24      1.28 o 
  -8  10  11        0.05        0.73      1.23 o 
  -7  10  11       20.44       21.53      1.23 o 
  -6  10  11        0.00       -0.18      0.71 o 
  -5  10  11       41.57       47.43      1.35 o 
  -4  10  11        6.29        7.34      1.20 o 
  -3  10  11        1.01        1.65      0.75 o 
  -2  10  11       20.76       20.02      1.59 o 
  -1  10  11        5.36        5.84      0.90 o 
   0  10  11        2.24        3.62      0.79 o 
   1  10  11       74.74       78.92      2.12 o 
   2  10  11       38.36       41.36      1.66 o 
   3  10  11        1.03        3.01      1.06 o 
   4  10  11      124.38      133.46      3.43 o 
   5  10  11      150.88      168.83      3.39 o 
  -7  11  11        8.25       10.00      1.28 o 
  -6  11  11       23.02       23.20      1.23 o 
  -5  11  11        3.03        1.71      0.78 o 
  -4  11  11        0.70       -0.64      0.64 o 
  -3  11  11        0.97        0.72      0.80 o 
  -2  11  11       23.14       21.56      1.27 o 
  -1  11  11       12.82       15.16      1.11 o 
   0  11  11       41.19       45.37      1.54 o 
   1  11  11        0.01       -0.83      0.86 o 
   2  11  11       29.26       34.45      1.70 o 
   3  11  11       54.58       60.62      1.99 o 
   4  11  11       13.16       15.71      1.55 o 
   5  11  11       13.94       13.59      1.90 o 
  -7  12  11        3.41        2.62      1.46 o 
  -6  12  11        5.85        4.42      1.10 o 
  -5  12  11       35.80       39.05      1.60 o 
  -4  12  11        2.67        2.33      1.02 o 
  -3  12  11       21.14       20.52      1.32 o 
  -2  12  11       10.19       10.73      1.21 o 
  -1  12  11        0.58        1.37      0.80 o 
   0  12  11       36.69       37.48      1.52 o 
   1  12  11        0.16       -0.75      0.86 o 
   2  12  11        0.42        0.12      0.89 o 
   3  12  11       12.63       11.69      1.20 o 
   4  12  11        0.77       -0.50      1.32 o 
  -5  13  11       59.25       69.72      2.58 o 
  -4  13  11        0.02       -0.72      0.93 o 
  -3  13  11       26.49       26.57      1.46 o 
  -2  13  11       29.60       32.10      1.71 o 
  -1  13  11       26.16       24.97      1.38 o 
   0  13  11       10.84        8.94      1.06 o 
   1  13  11        1.67        2.49      1.00 o 
   2  13  11        0.23       -0.56      1.01 o 
   3  13  11       26.42       26.75      1.80 o 
  -4  14  11       10.60       10.54      1.82 o 
  -3  14  11       50.63       51.12      2.96 o 
  -2  14  11        0.00        0.09      1.14 o 
  -1  14  11       12.24       10.48      1.26 o 
   0  14  11        0.17        0.01      0.97 o 
   1  14  11       13.57       14.83      1.58 o 
 -10   0  12        0.24       -0.99      1.44 o 
  -9   0  12        0.31       -0.19      0.96 o 
  -8   0  12        3.71        2.61      0.91 o 
  -7   0  12      147.02      142.14      2.65 o 
  -6   0  12      472.47      429.36      5.24 o 
  -5   0  12       20.52       17.21      1.04 o 
  -4   0  12      245.75      219.51      3.17 o 
  -3   0  12      279.81      222.19      3.14 o 
  -2   0  12       24.80       21.89      1.02 o 
  -1   0  12        1.31        0.80      1.05 o 
   0   0  12      233.95      228.64      4.17 o 
   1   0  12      142.34      141.19      3.89 o 
   2   0  12       12.33       17.98      1.68 o 
   3   0  12        3.14        3.05      1.65 o 
   4   0  12        0.69       -0.67      1.06 o 
   5   0  12       35.66       39.32      1.87 o 
   6   0  12        0.05       -0.27      1.97 o 
   7   0  12       79.56       88.15      2.83 o 
 -10   1  12        5.13        6.24      1.24 o 
  -9   1  12        6.52        7.00      0.78 o 
  -8   1  12       87.74       86.92      1.59 o 
  -7   1  12       57.40       64.31      1.36 o 
  -6   1  12       31.14       24.08      1.19 o 
  -5   1  12       25.55       21.92      0.78 o 
  -4   1  12        5.04        5.62      0.56 o 
  -3   1  12        6.51        5.06      0.54 o 
  -2   1  12        0.67       -0.18      0.41 o 
  -1   1  12       33.30       35.43      1.04 o 
   0   1  12      307.32      310.35      3.62 o 
   1   1  12       22.84       28.61      1.21 o 
   2   1  12        0.51       -0.24      0.46 o 
   3   1  12       89.25       91.19      2.30 o 
   4   1  12        8.56       11.01      1.28 o 
   5   1  12        0.14       -0.03      1.04 o 
   6   1  12       92.35      105.74      2.32 o 
   7   1  12        5.09        4.89      1.06 o 
 -10   2  12        9.53        8.05      1.04 o 
  -9   2  12        6.91        6.03      0.76 o 
  -8   2  12        7.38        6.67      0.75 o 
  -7   2  12        3.55        4.27      0.65 o 
  -6   2  12       54.58       51.31      1.19 o 
  -5   2  12       23.37       20.85      0.78 o 
  -4   2  12       20.55       19.34      0.74 o 
  -3   2  12       35.05       31.07      0.86 o 
  -2   2  12        0.15       -0.20      0.42 o 
  -1   2  12       29.62       28.01      0.95 o 
   0   2  12        2.05        0.68      0.57 o 
   1   2  12       24.32       25.23      1.14 o 
   2   2  12        1.08       -0.69      0.85 o 
   3   2  12        1.11        2.09      0.82 o 
   4   2  12        3.22        2.77      0.85 o 
   5   2  12       19.44       20.22      1.33 o 
   6   2  12        0.13       -0.87      0.87 o 
   7   2  12        0.14       -0.23      0.94 o 
 -10   3  12        0.89        0.49      0.87 o 
  -9   3  12       14.61       18.33      0.90 o 
  -8   3  12      123.26      129.63      1.98 o 
  -7   3  12        1.41        1.89      0.62 o 
  -6   3  12        1.68        1.64      0.59 o 
  -5   3  12       57.44       52.33      1.18 o 
  -4   3  12       12.85       11.71      0.64 o 
  -3   3  12        0.07       -0.42      0.42 o 
  -2   3  12       43.44       45.24      1.18 o 
  -1   3  12        0.49       -0.07      0.45 o 
   0   3  12      124.20      131.69      2.35 o 
   1   3  12       20.82       25.95      1.19 o 
   2   3  12        9.97       10.72      0.93 o 
   3   3  12       32.33       36.60      1.35 o 
   4   3  12       39.30       38.60      1.60 o 
   5   3  12        1.18        2.27      1.11 o 
   6   3  12       29.90       36.48      1.53 o 
   7   3  12        6.73        6.89      1.13 o 
 -10   4  12        6.90        7.03      0.99 o 
  -9   4  12       37.59       41.53      1.24 o 
  -8   4  12        4.42        5.11      0.73 o 
  -7   4  12        8.92        9.87      0.76 o 
  -6   4  12       56.32       52.82      1.21 o 
  -5   4  12       17.85       14.94      0.77 o 
  -4   4  12        0.39       -0.49      0.49 o 
  -3   4  12       27.05       19.27      0.77 o 
  -2   4  12        5.62        5.93      0.60 o 
  -1   4  12        6.20        4.39      0.64 o 
   0   4  12       15.49       20.09      0.95 o 
   1   4  12       47.20       47.09      1.47 o 
   2   4  12       15.39       15.83      1.02 o 
   3   4  12       16.02       18.50      1.20 o 
   4   4  12        9.50       10.32      1.29 o 
   5   4  12        0.67       -0.96      0.96 o 
   6   4  12       60.57       68.47      2.55 o 
   7   4  12       40.07       43.97      2.00 o 
  -9   5  12        0.32       -0.43      0.66 o 
  -8   5  12        7.67        6.91      0.77 o 
  -7   5  12       64.29       69.41      1.44 o 
  -6   5  12       42.26       35.45      1.04 o 
  -5   5  12        1.86        2.09      0.57 o 
  -4   5  12        7.24       10.66      0.68 o 
  -3   5  12       34.46       35.92      0.97 o 
  -2   5  12        0.16       -0.52      0.52 o 
  -1   5  12        6.02        8.04      0.94 o 
   0   5  12       84.32       86.18      1.72 o 
   1   5  12       15.10       15.12      1.01 o 
   2   5  12       14.20       17.53      1.07 o 
   3   5  12       49.76       52.16      2.07 o 
   4   5  12       18.21       15.87      1.49 o 
   5   5  12       11.55       10.37      1.35 o 
   6   5  12       42.69       47.93      2.29 o 
   7   5  12       18.18       22.74      1.62 o 
  -9   6  12       11.27       12.52      1.23 o 
  -8   6  12        0.32       -0.31      0.63 o 
  -7   6  12       56.68       61.26      1.36 o 
  -6   6  12       10.32       10.96      0.74 o 
  -5   6  12       24.39       22.92      0.89 o 
  -4   6  12        2.13        1.03      0.61 o 
  -3   6  12       15.66       16.91      0.83 o 
  -2   6  12        8.85        9.96      0.97 o 
  -1   6  12      130.60      133.54      2.23 o 
   0   6  12        3.55        5.57      0.82 o 
   1   6  12       56.93       60.29      1.65 o 
   2   6  12       38.16       39.83      1.58 o 
   3   6  12       63.09       75.66      2.09 o 
   4   6  12       15.08       17.06      1.23 o 
   5   6  12        0.06        1.04      1.04 o 
   6   6  12       51.45       59.44      2.43 o 
  -9   7  12       19.21       23.50      1.86 o 
  -8   7  12       41.79       43.79      1.36 o 
  -7   7  12       38.89       39.37      1.26 o 
  -6   7  12       82.96       82.49      1.64 o 
  -5   7  12        5.68        4.85      0.70 o 
  -4   7  12       22.98       23.15      0.96 o 
  -3   7  12       14.48       15.82      1.01 o 
  -2   7  12      103.86      107.49      2.05 o 
  -1   7  12       13.23       12.54      0.93 o 
   0   7  12        0.23       -0.65      0.68 o 
   1   7  12        6.27        6.55      0.87 o 
   2   7  12       32.93       36.39      1.89 o 
   3   7  12        5.09        5.95      1.02 o 
   4   7  12        1.32        1.35      0.88 o 
   5   7  12       26.75       30.23      1.57 o 
   6   7  12        1.10        2.07      1.42 o 
  -8   8  12       15.42       15.69      1.40 o 
  -7   8  12       13.52       16.22      0.97 o 
  -6   8  12       30.62       34.64      1.20 o 
  -5   8  12       29.74       36.28      1.17 o 
  -4   8  12      156.06      165.95      2.46 o 
  -3   8  12        2.50        4.06      0.80 o 
  -2   8  12        0.01        0.13      0.71 o 
  -1   8  12        0.29        0.36      0.68 o 
   0   8  12      116.43      114.41      2.32 o 
   1   8  12        0.40        0.45      0.95 o 
   2   8  12       73.98       82.75      3.49 o 
   3   8  12        6.19        8.64      1.42 o 
   4   8  12       25.03       28.27      1.52 o 
   5   8  12        6.76        8.48      1.18 o 
  -8   9  12        0.94        0.05      1.53 o 
  -7   9  12       18.52       20.85      1.43 o 
  -6   9  12       18.10       15.73      0.95 o 
  -5   9  12       22.34       25.08      1.07 o 
  -4   9  12        1.85        2.99      0.91 o 
  -3   9  12        2.57        1.51      0.77 o 
  -2   9  12        9.62        9.24      0.95 o 
  -1   9  12       65.98       68.93      1.72 o 
   0   9  12       17.51       18.24      1.29 o 
   1   9  12       11.80       12.40      1.36 o 
   2   9  12       98.19      104.19      3.68 o 
   3   9  12        1.08        0.19      0.97 o 
   4   9  12       10.91       12.80      1.27 o 
   5   9  12        0.02        0.06      0.93 o 
  -7  10  12        4.44        4.47      1.13 o 
  -6  10  12       79.70       83.28      2.06 o 
  -5  10  12       81.21       80.79      1.80 o 
  -4  10  12        1.66        1.07      1.04 o 
  -3  10  12       42.92       44.23      1.52 o 
  -2  10  12        1.27        0.16      0.76 o 
  -1  10  12      114.87      111.42      2.40 o 
   0  10  12        3.29        1.93      1.08 o 
   1  10  12       11.49       12.36      1.39 o 
   2  10  12       16.14       16.34      1.79 o 
   3  10  12       23.53       28.95      3.02 o 
   4  10  12       17.78       21.58      1.83 o 
  -6  11  12       39.15       47.03      2.74 o 
  -5  11  12        3.30        2.69      0.90 o 
  -4  11  12        1.13        1.97      0.86 o 
  -3  11  12        0.47        0.04      0.87 o 
  -2  11  12       96.20      103.41      2.38 o 
  -1  11  12       74.66       75.52      2.30 o 
   0  11  12      121.40      120.51      3.28 o 
   1  11  12        0.06       -0.95      0.95 o 
   2  11  12        0.00        0.00      0.91 o 
   3  11  12       11.84       13.83      1.82 o 
  -5  12  12       13.94       19.80      2.11 o 
  -4  12  12      164.69      180.99      3.77 o 
  -3  12  12       78.34       80.04      2.50 o 
  -2  12  12       48.71       48.63      2.03 o 
  -1  12  12        7.57        6.51      1.15 o 
   0  12  12      149.61      137.20      4.35 o 
   1  12  12       19.30       20.37      2.08 o 
   2  12  12        7.51        7.72      1.34 o 
  -3  13  12        0.32        1.50      1.27 o 
  -2  13  12        0.27       -0.50      1.18 o 
  -1  13  12       47.55       49.72      2.38 o 
   0  13  12        0.25       -1.33      1.33 o 
  -9   1  13        0.29       -0.76      1.05 o 
  -8   1  13       16.78       19.48      0.99 o 
  -7   1  13       24.80       24.28      1.00 o 
  -6   1  13       25.93       25.36      0.91 o 
  -5   1  13       30.85       28.69      0.90 o 
  -4   1  13       48.57       48.91      1.13 o 
  -3   1  13       63.84       67.05      1.20 o 
  -2   1  13        4.14        3.29      0.61 o 
  -1   1  13        0.98       -0.19      0.62 o 
   0   1  13      137.07      151.85      2.65 o 
   1   1  13      151.28      159.07      2.73 o 
   2   1  13        0.23       -0.45      0.83 o 
   3   1  13        0.04       -0.28      0.84 o 
   4   1  13       39.26       40.23      1.99 o 
   5   1  13       18.37       16.08      1.93 o 
   6   1  13       36.06       43.05      2.84 o 
  -9   2  13        0.09       -0.02      0.93 o 
  -8   2  13       10.39       14.46      0.93 o 
  -7   2  13       22.37       22.39      0.97 o 
  -6   2  13       31.94       34.61      1.09 o 
  -5   2  13       10.71        9.19      0.71 o 
  -4   2  13        8.19        5.90      0.60 o 
  -3   2  13       22.95       19.63      0.76 o 
  -2   2  13        1.21        2.50      0.60 o 
  -1   2  13        1.71        1.34      0.65 o 
   0   2  13       12.22       16.39      1.08 o 
   1   2  13      171.82      188.82      3.06 o 
   2   2  13        9.49        8.22      1.08 o 
   3   2  13       15.57       15.06      1.28 o 
   4   2  13       11.33       10.59      1.33 o 
   5   2  13       19.69       24.06      2.18 o 
   6   2  13        1.59        0.33      1.56 o 
  -9   3  13        6.26        6.21      0.99 o 
  -8   3  13       89.38       89.56      1.61 o 
  -7   3  13       13.95        9.21      0.87 o 
  -6   3  13        0.59       -0.28      0.59 o 
  -5   3  13        0.17       -0.53      0.53 o 
  -4   3  13       40.37       44.37      1.11 o 
  -3   3  13        0.48       -0.06      0.53 o 
  -2   3  13        9.16       11.79      0.74 o 
  -1   3  13        0.13       -0.66      0.68 o 
   0   3  13       51.41       56.27      1.85 o 
   1   3  13      107.21      101.77      2.18 o 
   2   3  13        0.02        0.27      0.95 o 
   3   3  13       20.30       22.19      1.78 o 
   4   3  13        0.11       -0.98      1.00 o 
   5   3  13        5.42        5.44      1.58 o 
   6   3  13      149.70      164.09      3.96 o 
  -9   4  13       15.16       18.76      1.28 o 
  -8   4  13       59.62       64.43      1.49 o 
  -7   4  13       18.62       17.65      0.94 o 
  -6   4  13       34.37       39.00      1.14 o 
  -5   4  13       23.36       22.44      0.89 o 
  -4   4  13        8.56        8.46      0.68 o 
  -3   4  13       29.57       32.06      1.13 o 
  -2   4  13       52.48       54.40      1.35 o 
  -1   4  13       24.50       24.13      1.27 o 
   0   4  13        0.98        1.17      0.74 o 
   1   4  13        3.26        3.06      0.83 o 
   2   4  13        4.46        3.84      0.87 o 
   3   4  13        5.77        3.59      1.17 o 
   4   4  13       11.80       10.48      1.73 o 
   5   4  13       29.19       32.78      2.41 o 
   6   4  13       27.86       34.19      2.08 o 
  -8   5  13       26.18       29.18      1.29 o 
  -7   5  13       38.51       39.77      1.21 o 
  -6   5  13       34.28       35.92      1.12 o 
  -5   5  13        0.39       -0.04      0.55 o 
  -4   5  13        0.82        0.30      0.55 o 
  -3   5  13       64.91       72.87      1.57 o 
  -2   5  13        4.16        2.39      0.72 o 
  -1   5  13        1.02        0.17      0.89 o 
   0   5  13       10.26       11.04      1.00 o 
   1   5  13        7.81        8.60      0.97 o 
   2   5  13        0.27       -0.94      0.94 o 
   3   5  13       35.76       45.76      2.48 o 
   4   5  13       14.30       15.56      2.11 o 
   5   5  13       22.16       21.38      2.20 o 
  -8   6  13       45.57       51.53      1.73 o 
  -7   6  13       21.66       25.09      1.04 o 
  -6   6  13        1.66        2.45      0.66 o 
  -5   6  13        0.92       -0.34      0.58 o 
  -4   6  13       36.75       40.67      1.20 o 
  -3   6  13       33.25       36.90      1.36 o 
  -2   6  13        0.50       -0.31      0.67 o 
  -1   6  13        3.92        4.68      0.85 o 
   0   6  13       37.96       43.68      1.74 o 
   1   6  13       17.28       20.81      1.21 o 
   2   6  13        4.29        7.01      1.05 o 
   3   6  13        0.37       -0.10      2.06 o 
   4   6  13        0.56       -1.29      1.29 o 
   5   6  13       15.39       19.01      1.71 o 
  -8   7  13        4.12        5.47      1.09 o 
  -7   7  13       13.30       18.66      1.15 o 
  -6   7  13        1.18       -0.60      0.67 o 
  -5   7  13        0.29       -0.59      0.63 o 
  -4   7  13       37.24       43.55      2.08 o 
  -3   7  13        9.92       10.34      0.98 o 
  -2   7  13        0.02        0.13      0.70 o 
  -1   7  13       10.17       10.13      1.03 o 
   0   7  13       22.14       25.48      1.31 o 
   1   7  13       54.57       62.51      2.32 o 
   2   7  13        0.65       -0.06      1.24 o 
   3   7  13        0.20       -0.95      0.95 o 
   4   7  13        1.17        2.03      1.17 o 
  -7   8  13       17.16       15.82      1.18 o 
  -6   8  13       14.97       18.55      1.02 o 
  -5   8  13        0.37       -0.67      0.68 o 
  -4   8  13        0.45       -0.55      0.78 o 
  -3   8  13       13.29       16.67      1.12 o 
  -2   8  13       19.79       21.52      1.17 o 
  -1   8  13       12.37       11.71      1.11 o 
   0   8  13       15.16       14.63      1.26 o 
   1   8  13        0.16       -1.25      1.25 o 
   2   8  13        1.38       -0.33      2.78 o 
   3   8  13       31.23       25.56      2.24 o 
   4   8  13       33.40       34.51      2.03 o 
  -6   9  13       39.34       39.89      1.69 o 
  -5   9  13       10.84        9.79      1.17 o 
  -4   9  13       12.63       12.38      1.08 o 
  -3   9  13        7.84       10.07      1.04 o 
  -2   9  13       82.39       81.89      1.98 o 
  -1   9  13        0.08       -0.82      0.82 o 
   0   9  13        2.38        2.12      1.12 o 
   1   9  13       11.39       10.28      1.71 o 
   2   9  13        3.14        1.76      1.44 o 
   3   9  13        1.32        0.60      1.33 o 
  -5  10  13       11.43        8.65      1.32 o 
  -4  10  13       61.36       64.84      2.07 o 
  -3  10  13      235.97      242.08      3.55 o 
  -2  10  13       57.81       56.11      2.76 o 
  -1  10  13        5.02        2.31      1.04 o 
   0  10  13        3.30        3.22      1.23 o 
   1  10  13       19.15       15.04      4.14 o 
   2  10  13        8.64        5.66      2.42 o 
  -4  11  13       13.59       16.30      1.51 o 
  -3  11  13        0.00        0.23      1.11 o 
  -2  11  13        0.02       -0.47      1.02 o 
  -1  11  13       15.83       13.32      2.00 o 
   0  11  13        0.63       -1.32      1.32 o 
   1  11  13        8.07        6.78      1.70 o 
  -8   0  14       42.60       44.45      2.87 o 
  -7   0  14       28.02       32.75      1.80 o 
  -6   0  14       65.47       69.45      1.98 o 
  -5   0  14        4.89        4.26      0.87 o 
  -4   0  14       36.34       37.66      1.47 o 
  -3   0  14      214.32      221.29      3.73 o 
  -2   0  14        2.56        0.51      0.97 o 
  -1   0  14       13.64       17.68      1.49 o 
   0   0  14       52.00       56.82      2.83 o 
   1   0  14       14.04       17.13      1.93 o 
   2   0  14       43.54       46.01      2.64 o 
   3   0  14       66.87       79.12      3.32 o 
   4   0  14       44.70       38.14      3.68 o 
   5   0  14       12.77       13.59      2.90 o 
  -8   1  14        1.01        2.50      1.16 o 
  -7   1  14      130.36      147.16      2.23 o 
  -6   1  14        0.07       -0.51      0.62 o 
  -5   1  14       22.21       21.73      0.89 o 
  -4   1  14       36.64       40.78      1.07 o 
  -3   1  14        0.32        1.13      0.85 o 
  -2   1  14       63.48       61.67      2.51 o 
  -1   1  14        4.26        4.18      0.88 o 
   0   1  14        7.05        6.95      0.95 o 
   1   1  14       86.05       89.74      2.67 o 
   2   1  14       98.48      108.20      2.70 o 
   3   1  14        4.74        6.12      1.13 o 
   4   1  14       10.15       14.29      1.89 o 
   5   1  14      105.03      117.45      4.20 o 
  -8   2  14       55.01       58.07      2.00 o 
  -7   2  14        3.98        3.16      0.78 o 
  -6   2  14        0.34       -0.28      0.61 o 
  -5   2  14        1.42        1.42      0.62 o 
  -4   2  14       10.94        9.09      0.70 o 
  -3   2  14       15.36       16.56      0.93 o 
  -2   2  14        0.90       -0.63      0.63 o 
  -1   2  14        0.07       -0.56      0.76 o 
   0   2  14       19.01       20.62      1.24 o 
   1   2  14       16.67       17.12      2.10 o 
   2   2  14       27.70       34.66      1.73 o 
   3   2  14        0.03       -0.08      0.95 o 
   4   2  14       10.04       13.35      1.53 o 
  -8   3  14       36.90       40.69      1.94 o 
  -7   3  14      199.34      209.84      2.66 o 
  -6   3  14        1.24        1.11      0.64 o 
  -5   3  14        6.51        6.93      0.71 o 
  -4   3  14        0.76        1.35      0.68 o 
  -3   3  14       10.03       11.62      0.93 o 
  -2   3  14       19.85       19.30      1.20 o 
  -1   3  14        1.98        3.01      0.84 o 
   0   3  14       47.10       51.24      1.70 o 
   1   3  14      185.34      189.92      3.20 o 
   2   3  14       40.78       46.91      1.90 o 
   3   3  14       24.57       27.43      1.92 o 
   4   3  14       23.18       22.71      4.33 o 
  -7   4  14        2.61        3.65      0.83 o 
  -6   4  14       45.09       48.76      1.30 o 
  -5   4  14        8.66        9.52      0.75 o 
  -4   4  14       27.15       29.12      1.19 o 
  -3   4  14      216.25      220.52      3.47 o 
  -2   4  14       27.80       29.85      1.59 o 
  -1   4  14       67.11       83.09      2.08 o 
   0   4  14       38.57       45.25      1.64 o 
   1   4  14       76.85       90.14      2.19 o 
   2   4  14        0.99        1.18      1.04 o 
   3   4  14       60.53       67.85      2.55 o 
   4   4  14       91.43       96.24      3.77 o 
  -7   5  14       10.81       15.54      1.10 o 
  -6   5  14        1.05        0.44      0.65 o 
  -5   5  14        1.41        0.67      0.62 o 
  -4   5  14       35.30       36.87      1.41 o 
  -3   5  14        6.24        5.29      1.05 o 
  -2   5  14       10.56       11.23      1.08 o 
  -1   5  14        0.46       -0.69      0.91 o 
   0   5  14       20.15       21.12      2.08 o 
   1   5  14        8.48        9.44      1.07 o 
   2   5  14       59.73       66.88      2.17 o 
   3   5  14       12.89       10.96      1.87 o 
   4   5  14       10.51       11.68      1.96 o 
  -7   6  14        0.97       -0.66      0.83 o 
  -6   6  14        2.06        0.05      0.71 o 
  -5   6  14        8.10        8.26      0.90 o 
  -4   6  14       56.70       55.12      1.68 o 
  -3   6  14       47.46       48.80      1.60 o 
  -2   6  14       28.07       29.83      2.42 o 
  -1   6  14       39.87       44.16      2.18 o 
   0   6  14       42.41       37.49      2.18 o 
   1   6  14        5.71        4.98      1.10 o 
   2   6  14        1.93        0.67      1.12 o 
   3   6  14        0.30        1.61      1.51 o 
  -6   7  14        3.08        0.63      0.83 o 
  -5   7  14        9.66        8.78      1.17 o 
  -4   7  14       10.48       11.12      1.14 o 
  -3   7  14       14.60       15.05      1.11 o 
  -2   7  14        3.56        2.15      0.93 o 
  -1   7  14        4.63        2.10      1.20 o 
   0   7  14        6.41        6.71      1.18 o 
   1   7  14       20.53       21.28      2.16 o 
   2   7  14        9.20        9.48      3.75 o 
   3   7  14        0.70       -0.65      1.17 o 
  -5   8  14        0.03       -0.89      0.89 o 
  -4   8  14       59.52       68.07      2.08 o 
  -3   8  14      157.33      174.56      2.94 o 
  -2   8  14        3.10        1.47      0.93 o 
  -1   8  14        3.53        1.58      0.92 o 
   0   8  14        3.27        4.46      1.32 o 
   1   8  14        0.04        0.32      1.33 o 
   2   8  14       17.29       22.49      2.23 o 
  -4   9  14        7.41        7.12      1.28 o 
  -3   9  14       10.28       12.73      1.35 o 
  -2   9  14        1.79        0.50      1.06 o 
  -1   9  14        6.39        7.26      1.34 o 
   0   9  14        9.90       11.10      2.62 o 
   1   9  14       18.02       19.26      3.20 o 
  -6   1  15        0.34       -0.53      0.69 o 
  -5   1  15        0.69       -0.05      0.64 o 
  -4   1  15       48.76       56.16      1.53 o 
  -3   1  15       14.64       15.12      1.06 o 
  -2   1  15       14.06       11.78      1.15 o 
  -1   1  15        2.72        0.71      0.87 o 
   0   1  15       23.66       27.57      2.12 o 
   1   1  15       66.41       75.09      2.34 o 
   2   1  15       25.31       29.84      1.74 o 
   3   1  15       15.75       17.45      1.47 o 
  -6   2  15        1.30        1.01      0.72 o 
  -5   2  15        1.79        0.63      0.65 o 
  -4   2  15      158.01      172.42      2.97 o 
  -3   2  15       14.47       14.05      1.04 o 
  -2   2  15       52.41       57.52      1.83 o 
  -1   2  15       59.42       64.28      1.92 o 
   0   2  15        3.42        1.87      1.05 o 
   1   2  15       16.41       16.40      1.43 o 
   2   2  15       31.81       41.32      2.36 o 
   3   2  15        5.04        3.35      1.32 o 
  -6   3  15        3.88        2.58      0.78 o 
  -5   3  15        0.34       -0.61      0.78 o 
  -4   3  15        0.83        1.30      0.81 o 
  -3   3  15       48.13       50.49      2.01 o 
  -2   3  15        9.34        7.77      1.02 o 
  -1   3  15      165.93      175.83      3.15 o 
   0   3  15       34.79       36.24      1.58 o 
   1   3  15        3.74        4.74      1.16 o 
   2   3  15        0.35        0.54      1.06 o 
  -6   4  15       12.41       11.67      1.09 o 
  -5   4  15       10.18       11.13      1.04 o 
  -4   4  15        0.22       -0.44      0.89 o 
  -3   4  15        0.33       -0.80      0.86 o 
  -2   4  15       18.69       17.89      1.41 o 
  -1   4  15       18.46       18.79      1.48 o 
   0   4  15       28.02       32.03      1.56 o 
   1   4  15        4.25        4.95      1.18 o 
   2   4  15       61.49       66.12      2.63 o 
  -5   5  15       10.60       11.69      1.24 o 
  -4   5  15       19.22       21.95      1.52 o 
  -3   5  15        3.71       -0.13      0.88 o 
  -2   5  15        5.32        7.66      1.24 o 
  -1   5  15        0.03        0.10      1.02 o 
   0   5  15        0.07       -1.00      1.00 o 
   1   5  15       61.30       64.26      2.01 o 
  -4   6  15       27.83       33.99      1.83 o 
  -3   6  15       13.02       13.53      1.39 o 
  -2   6  15       45.19       42.09      2.25 o 
  -1   6  15       70.18       76.68      2.46 o 
   0   6  15        8.35       11.45      1.31 o 
   1   6  15        0.00       -1.06      1.06 o 
  -3   7  15        1.85        0.09      1.47 o 
  -2   7  15        2.67        3.53      1.34 o 
  -1   7  15       22.25       27.27      1.99 o 
  -3   0  16        0.32       -0.14      1.11 o 
  -2   0  16       21.30       26.11      2.33 o 
  -1   0  16       22.84       27.77      2.38 o 
  -3   1  16        1.33        0.97      0.91 o 
  -2   1  16        0.09       -0.93      0.93 o 
  -1   1  16        2.66        2.00      1.10 o 
  -2   2  16       14.77       16.99      1.30 o 
  -1   2  16        1.59        1.34      1.09 o 
                                                 
